# Supplementary material for: DHX30 Coordinates Cytoplasmic Translation and Mitochondrial Function Contributing to Cancer Cell Survival
Source: Cancers (Basel). 2021 Aug 31;13(17):4412. doi: 10.3390/cancers13174412 (PMC8430983; doi:10.3390/cancers13174412)
Supplement: Supplementary file 1 [file cancers-13-04412-s001.zip]

Archive with 15 entries (14 files):
- Bosco et al revised Supplemental folder/
- Bosco et al revised Supplemental folder/.DS_Store
- Bosco et al revised Supplemental folder/uncropped WB.pdf
- Bosco et al revised Supplemental folder/Table S1 DEGs_GSEA.xlsx
- Bosco et al revised Supplemental folder/Table S2 RPL-mRPL_eCLIP.xlsx
- Bosco et al revised Supplemental folder/Table S3  primers list.xlsx
- Bosco et al revised Supplemental folder/Table S4 Antibodies.xlsx
- __MACOSX/._Bosco et al revised Supplemental folder
- __MACOSX/Bosco et al revised Supplemental folder/._.DS_Store
- __MACOSX/Bosco et al revised Supplemental folder/._Bosco et al revised Supplemental Aug 2021.docx
- __MACOSX/Bosco et al revised Supplemental folder/._Table S1 DEGs_GSEA.xlsx
- __MACOSX/Bosco et al revised Supplemental folder/._Table S2 RPL-mRPL_eCLIP.xlsx
- __MACOSX/Bosco et al revised Supplemental folder/._Table S3  primers list.xlsx
- __MACOSX/Bosco et al revised Supplemental folder/._Table S4 Antibodies.xlsx
- Bosco et al revised Supplemental folder/Bosco et al revised Supplemental Aug 2021.pdf
