# Supplementary material for: DHX30 Coordinates Cytoplasmic Translation and Mitochondrial Function Contributing to Cancer Cell Survival
Source: Cancers (Basel). 2021 Aug 31;13(17):4412. doi: 10.3390/cancers13174412 (PMC8430983; doi:10.3390/cancers13174412)
Supplement: Supplementary file 1 [file cancers-13-04412-s001.zip › Bosco et al revised Supplemental folder/Table S1 DEGs_GSEA.xlsx]

## Sheet: A_FCs_pol_D_shDHX30vsSCR
ID	symbol	logFC	logCPM	F	PValue	FDR
ENSG00000078098.13	FAP	6.55217	-2.42732	7.26917	0.0107849	0.202031
ENSG00000186076.5	RP11-887P2.3	6.4619	2.74746	7.62671	0.00861426	0.180604
ENSG00000283029.1	RN7SL1	6.31044	-0.368657	10.2688	0.00264335	0.0941668
ENSG00000276231.4	PIK3R6	6.19904	-2.1025	9.06975	0.00581502	0.146341
ENSG00000165899.10	OTOGL	5.79468	-2.36942	3.04031	0.0933289	0.522842
ENSG00000126861.4	OMG	5.7792	-2.65591	5.30203	0.0274793	0.321884
ENSG00000198842.9	DUSP27	5.68808	-3.37239	5.61236	0.0335141	0.353127
ENSG00000131951.10	LRRC9	5.57358	-2.19673	6.34386	0.0161851	0.251561
ENSG00000188803.14	SHISA6	5.50398	-1.63624	2.75256	0.106198	0.548791
ENSG00000259660.2	DNM1P47	5.49903	-1.44577	2.74922	0.105675	0.547854
ENSG00000126838.9	PZP	5.47924	-2.44171	5.1059	0.030932	0.340625
ENSG00000114013.15	CD86	5.47447	-3.39791	6.23841	0.023505	0.297239
ENSG00000177511.5	ST8SIA3	5.46045	-2.97566	3.94479	0.0594047	0.438508
ENSG00000139209.15	SLC38A4	5.36837	-2.97403	4.95316	0.035155	0.359372
ENSG00000104974.10	LILRA1	5.32598	-3.2498	5.84276	0.0231481	0.295569
ENSG00000197430.10	OPALIN	5.31973	-2.71401	2.79088	0.110883	0.555908
ENSG00000123560.13	PLP1	5.30161	-2.09304	4.33681	0.0448082	0.394399
ENSG00000264424.1	MYH4	5.2811	-3.05268	6.20976	0.0188112	0.268935
ENSG00000162878.12	PKDCC	5.26961	-3.01238	6.00898	0.0206443	0.281231
ENSG00000151388.10	ADAMTS12	5.24595	-2.49657	3.44846	0.071898	0.4728
ENSG00000009709.11	PAX7	5.23589	-2.99782	5.40638	0.0274325	0.321684
ENSG00000018869.16	ZNF582	5.20397	-3.2134	5.37535	0.0299392	0.334919
ENSG00000185013.16	NT5C1B	5.19848	-2.08166	4.91642	0.0327635	0.350318
ENSG00000197616.11	MYH6	5.19808	-3.12839	2.97686	0.100383	0.537872
ENSG00000269405.6	NXF2	5.18662	-3.19045	9.90274	0.00461866	0.129864
ENSG00000138449.10	SLC40A1	5.17414	-3.53053	4.4492	0.048148	0.407478
ENSG00000174145.7	NWD2	5.17012	-3.1861	4.35778	0.0484358	0.408362
ENSG00000205301.11	MGAT4D	5.13692	-3.36215	5.17846	0.0327869	0.350331
ENSG00000104332.11	SFRP1	5.10887	-3.67187	7.73104	0.0259115	0.311571
ENSG00000119614.2	VSX2	5.08407	-3.32426	9.903	0.00521909	0.138938
ENSG00000170801.9	HTRA3	5.07354	-3.06279	7.68491	0.00892827	0.183022
ENSG00000266885.2	RP11-744K17.8	5.06829	-2.88537	7.38879	0.00989321	0.192251
ENSG00000188848.15	BEND4	5.05658	-2.57033	2.3872	0.134717	0.589941
ENSG00000196329.11	GIMAP5	5.0184	-3.20024	11.7231	0.00238712	0.0885106
ENSG00000123700.4	KCNJ2	5.0184	-3.41149	6.48211	0.0213094	0.284918
ENSG00000133710.15	SPINK5	5.01026	-3.01416	3.57051	0.0806953	0.4942
ENSG00000185862.6	EVI2B	4.97674	-3.16049	6.34773	0.0176552	0.261382
ENSG00000153266.12	FEZF2	4.96132	-3.04601	4.23937	0.0499018	0.412814
ENSG00000215474.7	SKOR2	4.90783	-3.12776	4.01093	0.0560018	0.431149
ENSG00000115956.9	PLEK	4.86942	-2.62373	8.01083	0.00744161	0.166388
ENSG00000126353.3	CCR7	4.86363	-2.18302	7.88429	0.00816278	0.175059
ENSG00000233237.6	LINC00472	4.86244	-3.14762	6.37981	0.0163135	0.252974
ENSG00000106809.10	OGN	4.86199	-3.3919	4.36905	0.0500099	0.412856
ENSG00000115607.9	IL18RAP	4.8299	-3.234	4.96694	0.0339311	0.353497
ENSG00000162068.1	NTN3	4.82003	-3.26563	7.22409	0.01141	0.208731
ENSG00000092054.12	MYH7	4.81088	-2.97314	4.10415	0.0534166	0.42508
ENSG00000105509.10	HAS1	4.80786	-3.0615	3.77383	0.0632382	0.449778
ENSG00000260759.1	RP11-677O4.2	4.75529	-3.35199	5.68621	0.0248804	0.305763
ENSG00000125355.15	TMEM255A	4.74892	-3.16321	2.8162	0.112304	0.558331
ENSG00000253298.1	AC008703.1	4.7441	-3.31755	8.7346	0.00560636	0.14289
ENSG00000157368.10	IL34	4.73145	-2.53996	5.19534	0.0303637	0.337398
ENSG00000234883.4	MIR155HG	4.65824	-3.30654	5.52484	0.0241336	0.300645
ENSG00000168334.8	XIRP1	4.64029	-2.22943	2.50808	0.12435	0.575604
ENSG00000271538.5	RP11-326I11.4	4.62407	-2.81697	9.50287	0.003843	0.116751
ENSG00000277883.1	NLRP3P1	4.60385	-2.85078	8.75867	0.00532351	0.14003
ENSG00000155052.14	CNTNAP5	4.59733	-3.23682	4.04473	0.0550486	0.428647
ENSG00000229855.8	CTC-546K23.1	4.59428	-3.55832	6.63836	0.0200252	0.277243
ENSG00000267257.1	RP11-1151B14.4	4.59069	-3.5504	6.6189	0.0201802	0.278411
ENSG00000141431.10	ASXL3	4.58691	-2.85256	2.81822	0.105477	0.547554
ENSG00000147183.9	CPXCR1	4.57388	-3.34945	4.18149	0.0528094	0.422879
ENSG00000254656.1	RTL1	4.56873	-3.40514	4.37035	0.0499792	0.412856
ENSG00000228816.1	AK3P5	4.56467	-3.43267	9.94987	0.00317042	0.104845
ENSG00000112619.7	PRPH2	4.53934	-2.9855	5.44588	0.0250989	0.306473
ENSG00000188937.5	NYX	4.52383	-3.08271	4.7049	0.039645	0.375237
ENSG00000101825.7	MXRA5	4.51727	-3.49151	3.0996	0.101156	0.539181
ENSG00000177354.11	C10orf71	4.51377	-3.09898	4.58766	0.041985	0.38377
ENSG00000181291.6	TMEM132E	4.5017	-3.43151	2.91288	0.106771	0.549225
ENSG00000144191.11	CNGA3	4.48424	-2.90434	2.46042	0.129137	0.581364
ENSG00000175426.10	PCSK1	4.4815	-2.84441	3.37177	0.0758164	0.481436
ENSG00000275944.1	RP11-104J23.1	4.47525	-3.3912	5.16364	0.030833	0.340093
ENSG00000232759.1	AC002480.3	4.4643	-3.42946	6.35249	0.0183692	0.267246
ENSG00000255082.1	GRM5-AS1	4.45255	-3.4774	3.06582	0.0986696	0.534195
ENSG00000147485.12	PXDNL	4.42481	-2.77407	3.07258	0.0885401	0.51267
ENSG00000135697.9	BCO1	4.40898	-3.09028	4.74668	0.0388464	0.373004
ENSG00000205693.3	MANSC4	4.39569	-3.31715	8.28668	0.00682434	0.159838
ENSG00000162877.12	PM20D1	4.38742	-2.94634	3.95344	0.0555611	0.429895
ENSG00000253417.5	RP11-109J4.1	4.38098	-3.56434	4.2775	0.0548002	0.428565
ENSG00000205856.3	C22orf42	4.36227	-3.02823	3.91893	0.0557988	0.430429
ENSG00000171360.3	KRT38	4.36204	-3.22516	5.72418	0.0218709	0.287538
ENSG00000172209.5	GPR22	4.35468	-3.0936	3.93858	0.0581057	0.434617
ENSG00000154277.12	UCHL1	4.34404	-3.51861	2.84738	0.114702	0.563323
ENSG00000283517.1	RP11-465C12.1	4.32683	-3.13439	8.77628	0.00577742	0.145912
ENSG00000259498.1	RP11-244F12.3	4.31413	-3.07344	5.16193	0.0294593	0.331958
ENSG00000114248.9	LRRC31	4.30905	-3.4658	3.28561	0.088271	0.512636
ENSG00000281202.2	LINC01097	4.29809	-3.25496	3.76438	0.0635478	0.450086
ENSG00000223631.1	LINC01120	4.29478	-3.51567	6.27717	0.0213004	0.284918
ENSG00000242094.1	FOXP1-IT1	4.28969	-3.28561	4.0885	0.0526975	0.42258
ENSG00000230778.1	ANKRD63	4.28533	-3.44327	7.51216	0.0104872	0.199377
ENSG00000113209.8	PCDHB5	4.2793	-3.42409	3.94888	0.0578009	0.434292
ENSG00000280257.1	RP11-340F16.2	4.27218	-3.22769	3.84704	0.0597152	0.439599
ENSG00000101327.8	PDYN	4.26329	-2.76794	2.62222	0.117744	0.567819
ENSG00000205111.8	CDKL4	4.25279	-3.08641	4.15988	0.0491387	0.410743
ENSG00000158321.15	AUTS2	4.25055	-3.02202	2.52102	0.124725	0.576058
ENSG00000107447.7	DNTT	4.24827	-3.373	4.03277	0.0568497	0.432609
ENSG00000168542.13	COL3A1	4.23363	-2.49107	2.52168	0.122321	0.57332
ENSG00000261426.1	AC144833.1	4.22341	-3.04695	4.64248	0.0389781	0.373306
ENSG00000268257.2	AIRN	4.22049	-3.5914	3.05662	0.0991355	0.535585
ENSG00000267024.1	CTD-2588C8.8	4.20054	-3.2882	8.04331	0.00733294	0.165418
ENSG00000204161.13	C10orf128	4.19726	-3.23659	3.55297	0.0709438	0.47011
ENSG00000234292.3	RP11-213H15.1	4.19555	-3.32285	6.30434	0.0174031	0.260311
ENSG00000196758.3	AC079612.1	4.19522	-3.19879	4.0435	0.0530035	0.423026
ENSG00000150361.11	KLHL1	4.19268	-3.26249	2.55167	0.126364	0.57924
ENSG00000102970.10	CCL17	4.18113	-3.47285	6.07789	0.019994	0.27692
ENSG00000235300.4	THRA1/BTR	4.17085	-3.34301	5.29359	0.0282089	0.325835
ENSG00000279437.1	RP3-326L13.2	4.14975	-3.13731	4.57492	0.0411874	0.380312
ENSG00000169194.9	IL13	4.11796	-2.85522	2.77777	0.104671	0.545955
ENSG00000224000.1	RP3-471M13.2	4.11348	-2.07567	16.66	0.000205438	0.0191333
ENSG00000248636.6	RP11-768F21.1	4.09751	-3.26979	6.72588	0.0143143	0.236216
ENSG00000128815.18	WDFY4	4.09733	-2.14194	3.93065	0.0548014	0.428565
ENSG00000271360.1	RP11-138I18.1	4.09575	-3.58593	6.78376	0.0151689	0.242864
ENSG00000113492.13	AGXT2	4.09125	-3.35236	2.39407	0.13798	0.593646
ENSG00000263571.2	CTC-304I17.5	4.09083	-3.11906	4.16269	0.0507304	0.415601
ENSG00000109101.7	FOXN1	4.08985	-3.31026	3.75768	0.0652863	0.454703
ENSG00000235440.1	RP11-214J9.1	4.07701	-3.46122	7.82286	0.00810537	0.174505
ENSG00000279908.1	RP11-325I22.3	4.0744	-3.13141	3.93577	0.0560789	0.431276
ENSG00000245466.1	CTD-2540L5.6	4.07079	-3.11146	4.30242	0.046351	0.40076
ENSG00000189023.10	MAGEB16	4.06356	-3.15539	2.48544	0.128943	0.581323
ENSG00000178031.16	ADAMTSL1	4.04775	-3.22718	2.23463	0.148924	0.609139
ENSG00000165092.12	ALDH1A1	4.03857	-3.32489	3.31664	0.0803963	0.493237
ENSG00000163958.13	ZDHHC19	4.03844	-3.54734	3.03645	0.104356	0.545367
ENSG00000273305.1	RP11-440D17.4	4.03217	-2.95382	7.24733	0.0105639	0.200017
ENSG00000166049.10	PASD1	4.01967	-2.70773	2.14045	0.152545	0.613779
ENSG00000196368.4	NUDT11	4.01773	-3.12295	4.48666	0.0414686	0.381705
ENSG00000279778.1	RP11-60A14.1	4.0101	-3.42471	3.87505	0.0615231	0.44453
ENSG00000173208.3	ABCD2	4.00722	-3.03103	2.19976	0.149058	0.609139
ENSG00000274588.1	DGKK	4.00025	-3.59344	2.98611	0.106995	0.549329
ENSG00000173250.2	GPR151	3.99372	-3.55553	4.03815	0.0566976	0.432372
ENSG00000280414.1	RP11-572N21.1	3.98972	-3.05221	3.81043	0.0591199	0.437865
ENSG00000233858.4	AC026904.1	3.98689	-3.33245	4.18758	0.0484314	0.408362
ENSG00000171054.7	OR13H1	3.98472	-3.66256	6.043	0.0221572	0.288523
ENSG00000236254.1	MTND4P14	3.98391	-3.75776	7.04562	0.0194662	0.272696
ENSG00000279674.1	RP11-1086I4.2	3.97164	-2.92818	2.39902	0.131443	0.584639
ENSG00000180828.2	BHLHE22	3.9675	-3.45667	4.62562	0.0443226	0.392891
ENSG00000276409.4	CCL14	3.9665	-3.29293	3.86477	0.0603447	0.44159
ENSG00000134438.9	RAX	3.95614	-3.62691	3.40078	0.0938942	0.524353
ENSG00000258661.1	RP11-964E11.2	3.94328	-3.67775	4.26504	0.0588607	0.43704
ENSG00000161911.11	TREML1	3.94046	-3.45173	4.067	0.0544304	0.427529
ENSG00000091704.9	CPA1	3.9223	-3.47889	2.74693	0.113551	0.561096
ENSG00000231772.5	RP1-154K9.2	3.91652	-3.29058	5.58841	0.0233856	0.296809
ENSG00000248187.1	RP11-184M15.1	3.90751	-3.64904	4.8337	0.0385369	0.372286
ENSG00000173114.12	LRRN3	3.90656	-2.93701	1.6284	0.213484	0.681081
ENSG00000244464.1	RP11-201E8.1	3.90319	-3.35373	3.83749	0.0590588	0.437699
ENSG00000265118.5	CTD-2370N5.3	3.89887	-3.64541	4.48516	0.0498278	0.412656
ENSG00000264630.5	PRKCA-AS1	3.89527	-3.31582	3.35861	0.076362	0.482698
ENSG00000122176.10	FMOD	3.89512	-3.60848	3.15286	0.0915087	0.519961
ENSG00000163285.7	GABRG1	3.89435	-3.81589	3.96615	0.0846462	0.504182
ENSG00000105261.7	OVOL3	3.89072	-3.25184	4.64392	0.0376747	0.369465
ENSG00000196289.7	BECN2	3.8891	-3.79785	4.80133	0.0522998	0.421168
ENSG00000116031.8	CD207	3.8832	-3.34205	4.17598	0.0494761	0.411423
ENSG00000231507.1	LINC01353	3.86815	-3.38543	5.10503	0.0309452	0.340625
ENSG00000011083.8	SLC6A7	3.84625	-3.63436	2.70393	0.123399	0.574407
ENSG00000149599.15	DUSP15	3.83162	-2.53226	2.44564	0.127014	0.579712
ENSG00000283371.1	ABC8-43014700C16.1	3.83101	-3.02165	4.34543	0.0434778	0.389686
ENSG00000142700.11	DMRTA2	3.81877	-3.03292	2.45447	0.129581	0.581717
ENSG00000236248.1	AC104389.32	3.80242	-3.68335	7.24401	0.0124153	0.218959
ENSG00000182938.4	OTOP3	3.79733	-3.83879	3.37894	0.106511	0.549225
ENSG00000261435.1	RP13-126P21.2	3.7888	-3.49434	4.57276	0.0422934	0.385179
ENSG00000272825.1	LL21NC02-1C16.2	3.78078	-3.21502	6.35632	0.0160886	0.25072
ENSG00000163581.13	SLC2A2	3.7803	-3.58052	2.73334	0.117321	0.567424
ENSG00000197506.7	SLC28A3	3.77975	-2.85578	2.62455	0.115234	0.564225
ENSG00000250582.1	SMAD1-AS2	3.77406	-3.76906	4.31748	0.0575192	0.434157
ENSG00000179088.14	C12orf42	3.77348	-3.35931	2.72997	0.117531	0.567424
ENSG00000205035.8	RP11-707M1.1	3.76062	-3.65046	2.88022	0.112818	0.559196
ENSG00000090402.7	SI	3.76045	-3.73321	3.21788	0.102008	0.540568
ENSG00000222028.3	PSMB11	3.7604	-3.55754	3.74203	0.0642868	0.451803
ENSG00000136275.10	C7orf69	3.75978	-3.5954	6.66097	0.0160126	0.249974
ENSG00000207392.1	SNORA20	3.74715	-3.56356	7.15826	0.0117541	0.21273
ENSG00000232125.2	DYTN	3.74699	-3.83368	4.92507	0.0600582	0.440778
ENSG00000146666.5	LINC00525	3.74615	-3.34768	5.16393	0.02943	0.331909
ENSG00000184274.3	LINC00315	3.74335	-3.0499	3.85673	0.0570187	0.433346
ENSG00000197991.11	RP11-310K10.1	3.73356	-3.56676	2.54655	0.129658	0.581717
ENSG00000274765.1	RP11-139H15.7	3.73072	-3.45235	5.18065	0.0286612	0.328493
ENSG00000171855.6	IFNB1	3.72959	-3.65938	5.60432	0.0269701	0.318684
ENSG00000172985.10	SH3RF3	3.72591	-3.56528	2.46249	0.135721	0.591623
ENSG00000186090.10	HTR3D	3.72407	-3.60418	2.61209	0.125159	0.576996
ENSG00000237401.6	LINC01304	3.72251	-3.82929	3.80262	0.0900899	0.516918
ENSG00000224570.1	RP11-430H12.2	3.7145	-3.70564	4.17695	0.0574139	0.434017
ENSG00000280426.1	RP11-837J7.3	3.71117	-2.85781	5.06587	0.03037	0.337398
ENSG00000224228.2	RP1-15D23.2	3.70339	-3.57538	5.0052	0.032511	0.349159
ENSG00000227838.1	RP1-213J1P__B.1	3.69561	-3.49122	5.6629	0.0230162	0.294733
ENSG00000270182.1	RP1-170O19.24	3.68712	-3.45679	5.2368	0.029004	0.329971
ENSG00000230657.6	PRB4	3.68579	-3.28673	4.09106	0.0517059	0.418985
ENSG00000227659.1	CLYBL-AS2	3.67089	-3.57593	5.9458	0.021261	0.284839
ENSG00000245482.2	RP11-847H18.2	3.6708	-3.83613	5.39918	0.0513134	0.417512
ENSG00000121764.11	HCRTR1	3.6577	-3.27697	3.60905	0.0676754	0.460204
ENSG00000236341.1	RP5-1103B4.3	3.65462	-3.49682	6.93698	0.0125676	0.220877
ENSG00000188585.7	LINC00083	3.65457	-3.21702	6.50516	0.0153762	0.244667
ENSG00000186310.9	NAP1L3	3.65225	-3.75453	3.12576	0.106427	0.548983
ENSG00000260830.1	RP11-524O1.4	3.64741	-3.55737	4.98736	0.0327999	0.350331
ENSG00000260390.1	RP11-575I8.1	3.64669	-3.5891	4.40443	0.0491781	0.41079
ENSG00000130598.15	TNNI2	3.64147	-3.00325	3.01623	0.0922471	0.52115
ENSG00000225868.7	AC016582.2	3.62897	-3.23717	6.28762	0.0166286	0.254653
ENSG00000183722.7	LHFP	3.62648	0.521289	120.853	1.03982e-13	6.51866e-10
ENSG00000246331.2	RP11-77I22.2	3.62263	-3.31187	4.69119	0.0380326	0.37071
ENSG00000224593.1	RP11-30B1.1	3.62023	-3.25796	10.5062	0.00393619	0.117859
ENSG00000273509.1	CNTNAP3P1	3.61044	-3.36993	6.44481	0.0154209	0.24483
ENSG00000273870.1	RP11-174N3.4	3.60898	-0.64803	6.42367	0.0152392	0.24358
ENSG00000224296.3	MRPL49P1	3.60383	-3.65111	6.60744	0.0156844	0.246952
ENSG00000167633.17	KIR3DL1	3.60326	-3.68297	3.16095	0.104711	0.546005
ENSG00000187229.3	RP11-161I2.1	3.5987	-3.1761	2.8	0.105257	0.547442
ENSG00000118271.9	TTR	3.59376	-3.66528	3.76133	0.0651654	0.454386
ENSG00000227061.1	AC079779.7	3.58338	-3.68945	2.77022	0.119283	0.5699
ENSG00000252496.1	RNA5SP33	3.58219	-3.67239	4.51594	0.0448584	0.394585
ENSG00000261083.1	RP11-93I21.3	3.58125	-3.65859	3.75736	0.0672892	0.459143
ENSG00000270772.1	PDHA1P1	3.57501	-3.72695	4.0263	0.0589614	0.437342
ENSG00000178343.4	SHISA3	3.57396	-3.66779	3.77133	0.0668244	0.457435
ENSG00000241560.5	ZBTB20-AS1	3.56927	-3.40831	2.35529	0.138882	0.594821
ENSG00000106341.10	PPP1R17	3.56504	-3.81645	3.45478	0.0916543	0.520438
ENSG00000113805.8	CNTN3	3.5583	-3.46396	2.43284	0.135008	0.590258
ENSG00000163154.5	TNFAIP8L2	3.55309	-3.5214	4.15906	0.0508246	0.415995
ENSG00000269964.2	MEI4	3.5506	-3.05249	2.11609	0.156735	0.617747
ENSG00000260439.1	LMF1-AS1	3.54714	-3.47072	3.41028	0.0764891	0.483029
ENSG00000204449.3	TRIM49C	3.54384	-3.68876	4.06656	0.0559018	0.430832
ENSG00000123171.6	CCDC70	3.53768	-3.49142	3.64454	0.0654377	0.45492
ENSG00000255260.1	CTD-3224I3.3	3.53597	-3.60747	5.61741	0.0248102	0.305379
ENSG00000133574.9	GIMAP4	3.53315	-3.66389	2.88443	0.108365	0.551803
ENSG00000235211.4	TMSB10P2	3.5297	-3.37615	6.35982	0.0164686	0.253893
ENSG00000258265.1	CTD-2311B13.2	3.52449	-3.78683	5.58439	0.0308022	0.339859
ENSG00000229090.2	RP1-232L22__A.1	3.52425	-3.71321	4.14099	0.0557757	0.430429
ENSG00000148704.12	VAX1	3.51911	-2.39995	2.8952	0.0971511	0.530883
ENSG00000224516.5	AC068134.8	3.51769	-3.4179	4.10232	0.0514041	0.417512
ENSG00000236936.1	RP3-329E20.2	3.50402	-3.56268	4.28594	0.0460086	0.399454
ENSG00000274569.1	RP11-121C6.4	3.49848	-3.66607	4.62672	0.0425305	0.386566
ENSG00000234219.1	CDCA4P4	3.49137	-3.67532	4.32825	0.0466295	0.401895
ENSG00000199719.1	RN7SKP74	3.49116	-3.5642	5.72421	0.0235892	0.297772
ENSG00000228886.1	RP11-290D2.3	3.48818	-3.71996	5.68895	0.0248488	0.305627
ENSG00000228528.1	AC068057.1	3.48759	-2.49859	6.09688	0.0186646	0.268172
ENSG00000230630.3	DNM3OS	3.48739	-3.2906	2.49072	0.126909	0.579712
ENSG00000236780.5	AC078941.1	3.48394	-3.60572	2.7939	0.108556	0.552093
ENSG00000254288.1	RP11-6I2.3	3.4656	-3.48274	4.86782	0.0356217	0.361677
ENSG00000279713.1	CTD-3035K23.3	3.46485	-3.25588	3.61235	0.0665752	0.456935
ENSG00000271410.1	RP11-506H20.2	3.46357	-3.35318	3.83761	0.0590549	0.437699
ENSG00000219159.4	AC011298.2	3.45836	-3.0505	2.47658	0.125586	0.577914
ENSG00000277749.1	RP11-60L3.6	3.45704	-3.69761	5.25342	0.0316683	0.344804
ENSG00000210077.1	MT-TV	3.45184	0.670442	22.0396	3.06381e-05	0.0057219
ENSG00000251523.1	RP11-724M22.1	3.44705	-3.70877	3.83181	0.0648552	0.453105
ENSG00000138315.12	OIT3	3.44684	-3.35381	2.38828	0.13628	0.592398
ENSG00000234537.1	RP11-100G15.7	3.44214	-3.32956	3.35257	0.0750829	0.479377
ENSG00000271926.1	CTD-2376I4.1	3.43749	-3.43322	4.46795	0.0418702	0.383042
ENSG00000223401.2	RP11-211G3.2	3.43237	-3.49378	3.99907	0.0542484	0.427166
ENSG00000238276.5	RP11-245J24.1	3.42511	-3.48637	4.31529	0.0469368	0.402685
ENSG00000225670.4	CADM3-AS1	3.41665	-3.47182	2.18065	0.15583	0.61603
ENSG00000265222.1	RP11-466A19.8	3.41389	-3.47158	4.14329	0.0512366	0.417464
ENSG00000266270.1	MIR5096	3.41007	-3.69908	9.4061	0.0068987	0.160679
ENSG00000266988.5	RP11-749H17.1	3.40803	-3.52813	2.83229	0.104655	0.545955
ENSG00000259647.1	RP11-143J24.1	3.40239	-3.31183	6.96907	0.0123822	0.218948
ENSG00000280165.1	PCDH20	3.3996	-3.64158	2.43143	0.138047	0.593646
ENSG00000277619.1	CTC-276P9.4	3.39752	-3.44186	3.70149	0.0644497	0.45223
ENSG00000267764.1	RP11-484L8.1	3.39631	-3.55309	4.52549	0.0432884	0.389194
ENSG00000243385.2	CTD-2110K23.1	3.39239	-3.63883	4.61368	0.0414527	0.381705
ENSG00000227606.2	AC005392.13	3.38981	-3.5432	4.39245	0.0435349	0.390001
ENSG00000144339.11	TMEFF2	3.38564	-3.48576	2.56356	0.121732	0.57332
ENSG00000163071.10	SPATA18	3.38192	-3.2643	1.67224	0.207611	0.676031
ENSG00000235864.1	HSPA8P6	3.38108	-3.54944	3.77085	0.0611796	0.443493
ENSG00000256056.1	RP11-709A23.2	3.38077	-3.59589	4.25819	0.0483179	0.407858
ENSG00000260953.1	RP11-426C22.6	3.37578	-3.57992	4.51637	0.042412	0.385686
ENSG00000112494.9	UNC93A	3.37519	-3.78711	2.8195	0.122963	0.574131
ENSG00000260303.1	RP11-203B7.2	3.3742	-3.52206	2.23793	0.148638	0.60897
ENSG00000279376.1	RP11-292D4.4	3.36671	-3.78306	2.94778	0.115668	0.565107
ENSG00000232035.1	RP11-87N24.3	3.36589	-1.46472	3.63007	0.0638844	0.450983
ENSG00000273451.1	RP4-569M23.4	3.36464	-3.43774	4.11126	0.0511655	0.41737
ENSG00000183662.10	FAM19A1	3.35585	-3.7882	2.94168	0.116003	0.565418
ENSG00000182667.14	NTM	3.3548	-2.64995	7.21401	0.0104493	0.198918
ENSG00000262801.5	U91319.1	3.34659	-3.68034	4.19496	0.05246	0.42164
ENSG00000164116.16	GUCY1A3	3.34417	-3.58465	2.40759	0.139866	0.596105
ENSG00000227630.2	LINC01132	3.34263	-3.24855	2.25185	0.147438	0.606223
ENSG00000269437.6	NXF2B	3.33073	-2.75189	4.69027	0.0399288	0.376317
ENSG00000179902.12	C1orf194	3.32997	-3.39918	2.55611	0.120949	0.572843
ENSG00000268530.5	CTC-273B12.5	3.32869	-3.55223	3.78243	0.0600124	0.440717
ENSG00000198739.10	LRRTM3	3.32819	-3.48884	2.25765	0.152001	0.613049
ENSG00000249491.1	EGFLAM-AS1	3.32767	-2.70117	4.57726	0.0395828	0.375237
ENSG00000260902.1	RP11-95M5.1	3.32135	-2.87503	2.18611	0.148368	0.608422
ENSG00000259008.1	RP11-932A10.1	3.31982	-3.71969	2.6648	0.125911	0.578508
ENSG00000277047.4	RP11-108H9.1	3.31885	-3.64682	3.53651	0.0751548	0.479438
ENSG00000224079.1	AC091729.7	3.3185	-3.26759	4.06503	0.0510105	0.41668
ENSG00000183122.4	OR2A3P	3.31726	-3.69778	3.09972	0.0940876	0.524866
ENSG00000239856.3	RN7SL225P	3.31228	-3.41725	9.42519	0.00381791	0.116387
ENSG00000274502.1	RP11-131M6.3	3.3063	-3.62187	7.74083	0.00873932	0.180715
ENSG00000215906.8	LACTBL1	3.30547	-3.8646	2.93938	0.128013	0.580421
ENSG00000121933.18	TMIGD3	3.30269	-3.82861	3.59302	0.0862159	0.507428
ENSG00000156414.18	TDRD9	3.29812	-2.87016	4.92927	0.0325499	0.349211
ENSG00000162621.6	LRRC53	3.29099	-3.79108	2.90116	0.118255	0.568942
ENSG00000274396.1	HOTAIRM1_4	3.2895	-2.79538	3.83739	0.0570539	0.433346
ENSG00000280032.1	RP11-832A4.7	3.28745	-3.26918	2.42598	0.129371	0.581717
ENSG00000263424.1	CTD-2541J13.2	3.2853	-3.85719	3.37513	0.106676	0.549225
ENSG00000206828.1	U1	3.28527	-3.32922	4.74237	0.0358133	0.36281
ENSG00000230601.6	RP11-402G3.3	3.28351	-3.5166	4.10227	0.0568287	0.432609
ENSG00000281325.1	AC016549.1	3.27762	-3.72814	3.03282	0.100354	0.537872
ENSG00000273812.1	WI2-87327B8.2	3.27098	-3.54923	3.80821	0.0599803	0.440656
ENSG00000243027.3	RN7SL354P	3.27028	-3.62722	5.33108	0.028441	0.327586
ENSG00000119938.8	PPP1R3C	3.26963	-2.82536	3.48429	0.0713258	0.471093
ENSG00000279774.1	RP11-278H7.5	3.26592	-3.43346	2.39799	0.132576	0.586866
ENSG00000181631.6	P2RY13	3.26468	-3.37708	2.53798	0.122219	0.57332
ENSG00000147206.16	NXF3	3.26409	-0.274444	25.7302	9.19957e-06	0.00268774
ENSG00000188133.5	TMEM215	3.26201	-3.73834	2.54107	0.134279	0.589404
ENSG00000269400.1	CTD-2529P6.4	3.26029	-3.49523	5.73093	0.0228284	0.29307
ENSG00000145824.12	CXCL14	3.26013	-3.67738	2.58427	0.131282	0.584579
ENSG00000223519.7	KIF28P	3.25914	-3.49778	2.55871	0.123718	0.574763
ENSG00000248206.1	RP11-739P1.2	3.25354	-3.38335	3.96258	0.0538734	0.426241
ENSG00000166292.11	TMEM100	3.25266	-3.66031	2.27821	0.150263	0.610482
ENSG00000271088.1	RP11-497J7.4	3.25194	-3.86697	2.89167	0.130684	0.58344
ENSG00000274852.1	RN7SL422P	3.24737	-3.51168	6.06062	0.0189916	0.269693
ENSG00000253695.1	RP11-177H2.2	3.24676	-3.56799	4.68077	0.0390718	0.373502
ENSG00000196932.11	TMEM26	3.24588	-3.30014	1.72788	0.202001	0.669813
ENSG00000249456.1	RP11-298J20.4	3.24274	-1.84723	8.29045	0.00634743	0.153431
ENSG00000254672.1	RP5-916O11.3	3.24168	-3.73562	3.04446	0.0997555	0.536792
ENSG00000256564.1	RP11-424M22.3	3.23853	-3.65205	4.97739	0.0360128	0.363653
ENSG00000260090.1	RP11-292D4.3	3.23831	-3.72997	2.63241	0.128038	0.580421
ENSG00000182584.4	ACTL10	3.23668	-3.40211	2.69737	0.111555	0.556645
ENSG00000262172.1	CTD-2529O21.1	3.23555	-3.48908	4.35833	0.0450394	0.3951
ENSG00000223652.2	AC106786.1	3.23536	-3.63594	3.37084	0.076862	0.48435
ENSG00000231794.5	AC009542.2	3.23496	-3.66884	3.41717	0.0798473	0.492283
ENSG00000186143.10	PRR30	3.23458	-3.73348	2.62377	0.124377	0.575604
ENSG00000233816.3	IFNA13	3.23256	-3.50741	3.09913	0.0880823	0.512547
ENSG00000230864.1	RP5-936J12.1	3.23253	-3.52429	5.22945	0.0284863	0.327586
ENSG00000270839.1	CTC-571O20.1	3.22422	-3.68219	3.83089	0.0629091	0.448651
ENSG00000113520.10	IL4	3.22205	-3.61988	2.81132	0.107523	0.550238
ENSG00000258729.2	RP11-404P21.6	3.21762	-3.46858	2.45857	0.133078	0.587442
ENSG00000260979.1	RP11-77H9.8	3.21709	-3.6513	5.04032	0.0349663	0.358493
ENSG00000278642.1	RP11-159D12.11	3.21699	-3.18151	5.74132	0.0221546	0.288523
ENSG00000254237.5	RP11-115J16.2	3.21505	-3.25805	4.59598	0.0392051	0.373665
ENSG00000263745.5	RP11-161I6.2	3.2115	-3.75648	3.07257	0.098329	0.533114
ENSG00000233639.5	LINC01158	3.20943	-3.51317	2.25468	0.149339	0.609321
ENSG00000187950.8	OVCH1	3.20927	-3.66125	2.38064	0.14618	0.604975
ENSG00000159189.11	C1QC	3.20686	-3.46019	2.19755	0.150547	0.611034
ENSG00000136732.14	GYPC	3.20361	-3.86525	3.15964	0.116582	0.566341
ENSG00000254538.1	RP11-463D19.1	3.2023	-3.61232	6.21914	0.0171862	0.258954
ENSG00000283436.1	RP11-366G5.1	3.20101	-3.33045	2.69382	0.113079	0.55998
ENSG00000168930.13	TRIM49	3.19388	-3.60632	2.25669	0.147025	0.605783
ENSG00000225572.1	DOCK4-AS1	3.19372	-3.767	2.8752	0.113104	0.55998
ENSG00000278200.1	RP13-766D20.4	3.19336	-3.45697	3.44246	0.0721344	0.472948
ENSG00000261066.1	RP11-483K5.3	3.19316	-3.71895	4.36273	0.0483192	0.407858
ENSG00000272463.1	RP11-532F6.3	3.19049	-3.81394	2.57786	0.138362	0.593965
ENSG00000207241.1	SNORD45A	3.19016	-3.81366	17.1502	0.00702286	0.162875
ENSG00000258699.1	RP11-356K23.2	3.18867	-3.56269	4.82284	0.0349286	0.358314
ENSG00000253802.1	CTA-392C11.1	3.18432	-3.68442	3.61359	0.0687277	0.463627
ENSG00000273691.1	RP11-617F23.2	3.18187	-3.76551	3.363	0.0849223	0.504754
ENSG00000174740.7	PABPC5	3.17752	-3.481	2.20626	0.15141	0.612145
ENSG00000266998.1	RP11-936I5.1	3.17482	-3.67267	2.32137	0.146693	0.605541
ENSG00000165588.16	OTX2	3.17066	-3.35285	4.87202	0.0355481	0.361326
ENSG00000266952.1	LINC01538	3.17063	-3.72228	2.77701	0.118871	0.569384
ENSG00000231134.1	TCF7L1-IT1	3.16997	-3.75444	3.82918	0.0676471	0.460198
ENSG00000234650.5	PCCA-AS1	3.16546	-3.51439	6.9625	0.0128778	0.223383
ENSG00000260161.1	MTCYBP28	3.16047	-3.62842	3.62158	0.069983	0.46766
ENSG00000136859.9	ANGPTL2	3.15613	-3.49455	1.8341	0.194046	0.661369
ENSG00000185640.5	KRT79	3.1521	-3.219	3.13263	0.0864604	0.507759
ENSG00000178107.2	RP11-998D10.4	3.14994	-3.36553	4.46746	0.0418808	0.383042
ENSG00000249258.2	RP11-468H14.2	3.14969	-3.36681	2.34775	0.134618	0.589655
ENSG00000253607.1	RP11-557C18.3	3.14907	-3.6564	4.06862	0.0543858	0.427509
ENSG00000232623.1	AP000266.7	3.14155	-3.40037	3.56286	0.0668707	0.457507
ENSG00000225096.1	XXbac-BPG55C20.7	3.13775	-3.55911	3.86476	0.0582145	0.43502
ENSG00000214732.2	RP1-139D8.6	3.13734	-3.7558	3.64564	0.0711424	0.470658
ENSG00000224721.1	AC007182.6	3.1358	-3.77957	2.68212	0.124792	0.576058
ENSG00000271167.1	LINC01109	3.13362	-3.66574	2.59101	0.126585	0.579604
ENSG00000267461.1	RP11-120M18.5	3.13067	-3.62631	3.97307	0.0570919	0.433386
ENSG00000254223.1	RP11-419K12.1	3.12828	-3.1926	5.37339	0.0271317	0.319529
ENSG00000158553.4	POM121L2	3.12777	-3.423	2.02344	0.165792	0.628127
ENSG00000231858.5	AC067945.4	3.12645	-3.42203	3.39108	0.0734983	0.475135
ENSG00000235347.1	RP1-37M3.8	3.11847	-3.61231	3.2457	0.0871993	0.509626
ENSG00000283459.1	RP11-411G2.2	3.11832	-3.64228	2.2209	0.152259	0.61353
ENSG00000219712.1	RP11-532F6.2	3.11668	-3.80332	3.23344	0.0947588	0.52529
ENSG00000249690.1	RP11-1336O20.2	3.11578	-3.59966	2.61645	0.121931	0.57332
ENSG00000225017.1	AP004289.1	3.11317	-3.66862	2.87347	0.106068	0.548455
ENSG00000168348.3	INSM2	3.11213	-3.70523	2.35593	0.143909	0.601933
ENSG00000134259.3	NGF	3.11054	-3.55241	3.59113	0.0695398	0.465713
ENSG00000187783.11	TMEM72	3.11052	-3.81405	2.57612	0.138481	0.593965
ENSG00000155659.14	VSIG4	3.10458	-3.86652	3.19379	0.114933	0.56369
ENSG00000183783.6	KCTD8	3.09635	-3.57863	2.29306	0.146102	0.604975
ENSG00000237934.1	RP11-467D18.2	3.09556	-3.6803	3.46586	0.0742723	0.477702
ENSG00000204880.7	KRTAP4-8	3.09432	-3.44239	3.61933	0.0663267	0.456877
ENSG00000223391.2	GS1-309P15.3	3.09385	-3.62215	8.26497	0.00642153	0.154334
ENSG00000233395.1	LINC00841	3.08626	-3.82381	2.94938	0.115581	0.56486
ENSG00000236013.5	RP3-332B22.1	3.08612	-3.86741	3.17515	0.11583	0.565274
ENSG00000280870.2	MIR325HG	3.0846	-3.71235	3.87369	0.0635307	0.450055
ENSG00000249798.1	HSD3BP3	3.08197	-3.36677	4.84254	0.038376	0.37201
ENSG00000200840.1	RNU6-82P	3.07982	-3.86771	3.16877	0.116138	0.565671
ENSG00000253921.1	CTB-113P19.3	3.07819	-3.45586	3.42669	0.0720663	0.472948
ENSG00000102837.6	OLFM4	3.07474	-3.76364	2.41978	0.14316	0.600743
ENSG00000229794.2	MTCYBP32	3.07325	-3.83943	3.25289	0.100389	0.537872
ENSG00000156284.5	CLDN8	3.07145	-3.70166	2.59495	0.123381	0.574397
ENSG00000131007.9	TTTY9B	3.05687	-3.37322	2.35707	0.134742	0.589979
ENSG00000224223.1	VSTM2A-OT1	3.05675	-3.8688	3.14542	0.117278	0.567424
ENSG00000279032.1	RP11-306B9.1	3.05536	-3.59153	2.1596	0.155607	0.61584
ENSG00000140968.10	IRF8	3.05369	-3.25623	1.93101	0.174433	0.639752
ENSG00000260102.1	LINC01070	3.0531	-3.55937	2.24823	0.149891	0.609695
ENSG00000226334.1	RP11-217B7.2	3.05305	-3.42811	4.40747	0.0431978	0.389125
ENSG00000250740.1	RP11-710F7.2	3.0491	-3.47487	3.38955	0.0742565	0.477687
ENSG00000280496.1	SNORA17B	3.04896	-3.6537	12.1557	0.00379399	0.116057
ENSG00000165164.13	CFAP47	3.04832	-3.62345	1.8736	0.189556	0.657179
ENSG00000232423.6	PRAMEF6	3.04821	-3.7284	2.35018	0.148586	0.60897
ENSG00000248318.1	RP11-713M15.1	3.04472	-3.58211	2.38914	0.138364	0.593965
ENSG00000266901.1	RP11-567M16.5	3.04272	-3.46749	3.58754	0.0659743	0.456163
ENSG00000179142.2	CYP11B2	3.04024	-3.41649	2.04974	0.162121	0.624425
ENSG00000260869.1	AC002310.13	3.03871	-2.67367	4.40208	0.0421985	0.384766
ENSG00000235760.3	HCG2040054	3.03731	-3.79656	3.6384	0.074164	0.477351
ENSG00000275110.1	MIR6087	3.02962	1.93472	3.40951	0.0721621	0.472948
ENSG00000224718.1	RP11-222A5.1	3.02881	-3.71598	2.6929	0.119868	0.57125
ENSG00000267456.2	RP11-49I11.3	3.02858	-3.8032	3.15226	0.094415	0.525
ENSG00000232282.1	MTND1P32	3.02828	-3.84301	3.2375	0.101097	0.539181
ENSG00000185247.14	MAGEA11	3.02664	-2.58253	1.53528	0.224513	0.693715
ENSG00000252070.1	RNA5SP341	3.02556	-3.85396	3.50591	0.0895943	0.515428
ENSG00000267014.5	LINC01532	3.02235	-3.13439	2.21588	0.144989	0.603644
ENSG00000123569.8	H2BFWT	3.0185	-3.65522	3.20298	0.0854495	0.50585
ENSG00000187664.8	HAPLN4	3.01813	-3.44584	2.39384	0.135847	0.591821
ENSG00000236320.3	SLFN14	3.01579	-3.70933	2.28269	0.149888	0.609695
ENSG00000172465.13	TCEAL1	3.01576	-3.49223	2.3501	0.139297	0.595592
ENSG00000251168.1	CTD-2072I24.1	3.01553	-3.54463	4.84744	0.0359806	0.363653
ENSG00000261369.1	RP11-474B12.1	3.008	-3.79165	3.19244	0.0925116	0.52164
ENSG00000212901.3	KRTAP3-1	3.0018	0.984576	15.7794	0.000286021	0.0232779
ENSG00000272745.1	RP5-1007H16.1	3.00051	-3.52047	3.14847	0.0867322	0.508305
ENSG00000272446.5	RP1-225E12.3	3.00001	-3.52704	3.89451	0.057309	0.433948
ENSG00000253661.1	ZFHX4-AS1	2.99509	-3.81548	2.25837	0.162723	0.625169
ENSG00000225637.1	AP001046.6	2.9924	-3.71481	2.3144	0.147262	0.605874
ENSG00000250406.1	RP13-539F13.3	2.99043	-3.66966	2.16278	0.157448	0.618058
ENSG00000251165.5	F11-AS1	2.9889	-3.73712	2.91091	0.10688	0.549225
ENSG00000260532.1	LA16c-381G6.1	2.98875	-3.39938	2.71997	0.107482	0.550109
ENSG00000230661.1	YY1P1	2.98446	-3.24797	7.00611	0.0115283	0.210376
ENSG00000183654.8	MARCH11	2.97191	-3.55394	2.36363	0.135273	0.5907
ENSG00000178836.6	AC114812.5	2.96558	-3.78095	2.43336	0.14213	0.598686
ENSG00000211689.7	TRGC1	2.9633	-3.76933	2.46922	0.139454	0.595789
ENSG00000216867.2	AC114776.1	2.96166	-1.73607	2.50355	0.121394	0.573063
ENSG00000200997.1	RNU1-85P	2.96148	-3.69025	3.84512	0.060957	0.443017
ENSG00000270002.1	RP11-93H12.4	2.96053	-2.57429	2.54653	0.11896	0.569384
ENSG00000230641.1	USP12-AS2	2.95654	-3.40135	3.82908	0.0578734	0.434292
ENSG00000260242.1	CTA-481E9.3	2.95479	-3.56774	2.96192	0.0950973	0.525689
ENSG00000223486.1	AC092198.1	2.95263	-3.66393	2.18468	0.155468	0.61584
ENSG00000270326.1	RP5-874C20.6	2.9522	-3.4568	4.18692	0.047821	0.406147
ENSG00000279819.1	RP11-142L16.2	2.94912	-3.76923	2.47967	0.138686	0.594485
ENSG00000212371.1	SNORA46	2.94199	-3.4536	3.71742	0.0614722	0.444483
ENSG00000275805.1	RP11-349H17.2	2.94082	-3.78444	2.5105	0.136451	0.592775
ENSG00000131142.13	CCL25	2.93992	-3.15342	1.98242	0.16897	0.632327
ENSG00000267710.6	AC006116.20	2.93595	-3.15501	4.89017	0.0337599	0.353368
ENSG00000244502.2	HDAC11-AS1	2.93326	-3.35835	4.24469	0.0470079	0.402906
ENSG00000271584.2	RP11-89C3.4	2.93163	-3.61492	2.93526	0.0975745	0.53149
ENSG00000254412.1	RP11-107P7.6	2.93101	-3.30978	3.4014	0.0784267	0.488913
ENSG00000232903.2	LINC01166	2.92817	-3.68344	2.86156	0.113884	0.561436
ENSG00000217488.2	RP11-474L11.5	2.92772	-3.79805	3.22801	0.0950086	0.525545
ENSG00000280371.1	RP1-149M18.4	2.92664	-3.69672	3.09003	0.0924515	0.521633
ENSG00000183318.11	SPDYE4	2.92504	-3.71532	3.18166	0.0864376	0.507759
ENSG00000154198.14	CYP4Z2P	2.92456	-3.87473	3.01096	0.124141	0.575593
ENSG00000271271.5	UGT2A2	2.92416	-3.82484	2.6677	0.132365	0.586327
ENSG00000251259.1	AC004069.2	2.92083	2.283	22.3082	2.79967e-05	0.00528422
ENSG00000273361.1	RP11-378A13.2	2.9183	-2.73063	5.67888	0.0219635	0.287583
ENSG00000109132.6	PHOX2B	2.91772	-3.64694	2.08104	0.165115	0.628033
ENSG00000215397.3	SCRT2	2.91557	-3.67891	1.89916	0.18672	0.653602
ENSG00000204478.9	PRAMEF20	2.9141	-3.83444	2.34188	0.155855	0.61606
ENSG00000282882.1	RP11-477N12.6	2.91227	-3.66413	2.43265	0.135022	0.590258
ENSG00000259038.1	CTD-2325P2.4	2.91149	-2.91591	6.52134	0.0145367	0.237606
ENSG00000268894.6	PLCE1-AS1	2.91054	-3.78913	2.09144	0.177667	0.642386
ENSG00000233128.1	AC007317.1	2.90458	-3.67216	2.78802	0.107266	0.549916
ENSG00000261362.1	RP11-467M13.3	2.90421	-3.54423	3.03608	0.0903753	0.517178
ENSG00000272729.1	RP11-387A1.5	2.90248	-3.83858	2.87267	0.119871	0.57125
ENSG00000233363.1	AC006019.4	2.90174	-3.72778	2.53258	0.134878	0.590258
ENSG00000254900.1	RP11-152H18.4	2.8985	-3.7685	3.35065	0.0826101	0.500336
ENSG00000261504.1	RP11-317P15.4	2.89444	-3.7965	2.51798	0.135916	0.591929
ENSG00000224885.1	TSSC1-IT1	2.89062	-3.70007	3.32453	0.0800586	0.492767
ENSG00000197646.7	PDCD1LG2	2.89057	-3.7268	2.08613	0.167511	0.630292
ENSG00000264349.1	MIR4258	2.88821	-3.49829	4.65611	0.0374387	0.369242
ENSG00000247011.2	RP11-700H6.1	2.88762	-3.71021	2.29138	0.149162	0.609208
ENSG00000183695.2	MRGPRX2	2.88546	-3.83609	2.31149	0.158311	0.619816
ENSG00000229434.1	AC017048.1	2.88429	-3.75334	3.65543	0.0687797	0.463724
ENSG00000242671.1	RP11-232M24.1	2.88356	-3.57123	2.13995	0.157416	0.618058
ENSG00000254328.1	CTC-308K20.4	2.88353	-3.43853	5.18658	0.0281314	0.325151
ENSG00000279024.1	RP11-1193F23.1	2.88142	-3.87655	2.96683	0.126509	0.579604
ENSG00000235407.1	RP11-470L19.2	2.87385	-3.3744	2.09389	0.157809	0.618682
ENSG00000229962.1	AP000221.1	2.87311	-3.51767	2.12831	0.154542	0.615323
ENSG00000102924.11	CBLN1	2.86882	-3.52972	1.9155	0.177146	0.641806
ENSG00000276851.1	RP5-875H18.9	2.86698	-1.35664	16.9947	0.000181433	0.0177355
ENSG00000276580.1	MIR8055	2.86627	-3.65396	3.74351	0.0612777	0.443841
ENSG00000280006.1	AC009060.1	2.8621	-2.92949	6.48154	0.0148186	0.239556
ENSG00000258599.2	RP11-84C10.1	2.86176	-3.6442	3.07363	0.0932672	0.522741
ENSG00000205279.8	CTXN3	2.86075	-3.31528	1.69415	0.204751	0.672377
ENSG00000251011.5	TMEM108-AS1	2.85982	-3.78392	2.48966	0.137957	0.593646
ENSG00000280419.1	RP11-178L8.6	2.85911	-3.68878	3.07435	0.0932308	0.522741
ENSG00000198851.9	CD3E	2.85787	-2.99168	1.24508	0.272969	0.739505
ENSG00000276687.1	RP5-1077H22.2	2.85523	-3.88231	2.54034	0.152856	0.613882
ENSG00000216687.2	RP11-278J20.2	2.85504	-3.80922	2.8322	0.115586	0.56486
ENSG00000172867.3	KRT2	2.84979	-3.87785	2.9344	0.128289	0.580421
ENSG00000175946.8	KLHL38	2.84814	-3.54911	2.09024	0.162109	0.624425
ENSG00000223965.2	ZNF587P1	2.84469	-3.8105	2.75845	0.120002	0.571409
ENSG00000254273.1	RP11-181D18.4	2.84393	-3.72617	3.10047	0.0903214	0.517178
ENSG00000233868.1	AC009302.2	2.84175	0.566151	3.06797	0.0874442	0.510257
ENSG00000228189.4	RP13-60M5.2	2.8398	-3.64315	2.34757	0.137856	0.593646
ENSG00000248222.5	CTB-174D11.1	2.8398	-3.87825	2.92414	0.128858	0.581193
ENSG00000261129.1	RP11-361D14.2	2.83626	-3.44665	1.86133	0.184452	0.650909
ENSG00000236495.1	RP11-7C6.1	2.8345	-3.8009	3.44066	0.0788975	0.49004
ENSG00000157131.10	C8A	2.83447	-3.78486	2.44888	0.140964	0.597153
ENSG00000278078.1	RP11-231C14.8	2.83207	-3.66055	7.70728	0.0218421	0.287537
ENSG00000236692.1	RP11-1217F2.9	2.8311	-3.78205	2.12626	0.167884	0.630475
ENSG00000233343.1	ATP6V1G1P4	2.82761	-3.74964	3.64805	0.067503	0.4597
ENSG00000222007.6	AC064874.1	2.82562	-3.83339	3.12735	0.106349	0.548898
ENSG00000250060.1	RP11-332J15.2	2.82454	-3.63267	3.30147	0.0810509	0.495266
ENSG00000223039.1	RN7SKP268	2.8204	-3.76483	3.97545	0.0570226	0.433346
ENSG00000256790.1	RP11-429A20.3	2.81701	-3.20014	3.21504	0.0836334	0.502479
ENSG00000250596.1	RP11-440I14.2	2.81472	-3.58815	2.17319	0.152737	0.613882
ENSG00000258406.1	RP11-88E18.1	2.8144	-3.85606	2.59766	0.137011	0.593646
ENSG00000279208.1	bP-21264C1.1	2.81366	0.119308	21.2584	3.99216e-05	0.00683204
ENSG00000253954.3	HMGN1P38	2.81256	-3.06233	6.8699	0.0122997	0.218658
ENSG00000214415.3	GNAT3	2.81219	-3.77547	2.35093	0.144308	0.603002
ENSG00000170099.5	SERPINA6	2.8033	-3.76416	2.68985	0.124296	0.575604
ENSG00000259541.5	RP11-778O17.4	2.79987	-3.83661	2.46181	0.146631	0.605461
ENSG00000263764.1	SNORD43	2.79955	-3.38829	4.8213	0.0343936	0.355772
ENSG00000260470.1	RP11-834C11.11	2.79765	-3.56725	2.02915	0.165215	0.628033
ENSG00000278275.1	RP11-55J15.2	2.79486	-3.66137	3.92836	0.0562975	0.432091
ENSG00000196553.14	LINC00238	2.7928	-3.13596	3.36825	0.0782154	0.488196
ENSG00000278647.1	CDK2AP2P1	2.79215	-3.52996	5.85217	0.0201542	0.278354
ENSG00000226056.1	MTND4P32	2.79148	-3.75862	2.79593	0.113507	0.560985
ENSG00000178789.8	CD300LB	2.79065	-3.41976	1.91005	0.177744	0.642386
ENSG00000282375.1	RP11-43A14.2	2.7873	-3.72768	2.18354	0.155571	0.61584
ENSG00000267652.1	RP11-188I24.1	2.78588	1.51973	3.18267	0.0819414	0.497963
ENSG00000248690.6	HAS2-AS1	2.78489	-2.24469	9.24642	0.00413177	0.121566
ENSG00000182035.11	ADIG	2.78465	-3.75647	2.30216	0.148269	0.608225
ENSG00000188771.4	PLET1	2.78207	-3.8176	2.67989	0.124935	0.576411
ENSG00000229531.5	RP1-102G20.5	2.78068	-3.61818	2.85414	0.100192	0.537872
ENSG00000277876.1	RP11-467P22.5	2.78057	-3.81805	2.80363	0.117273	0.567424
ENSG00000182533.6	CAV3	2.77859	-3.52623	2.56265	0.121796	0.57332
ENSG00000012504.13	NR1H4	2.77818	-2.78124	0.816414	0.374731	0.821878
ENSG00000233186.2	KLF4P1	2.7744	-3.63473	2.5643	0.120379	0.571979
ENSG00000254776.1	AC084121.17	2.77438	-3.45358	2.85648	0.101968	0.540455
ENSG00000242267.6	SKINT1L	2.7727	-1.38675	7.13263	0.0108582	0.203
ENSG00000250544.1	CTC-493L21.1	2.77153	-3.75429	2.24186	0.153353	0.613972
ENSG00000279930.1	LA16c-312E8.4	2.77068	-3.48074	1.94115	0.174365	0.639699
ENSG00000257308.1	RP11-471N19.1	2.77062	-3.88513	2.46582	0.1582	0.619617
ENSG00000230928.1	RP11-34A14.3	2.77054	-3.54186	2.44247	0.128124	0.580421
ENSG00000204006.8	C1orf185	2.77012	-3.84863	2.9744	0.114223	0.561761
ENSG00000270492.1	RP13-685P2.8	2.76987	-3.52585	2.92884	0.0960221	0.528337
ENSG00000272774.1	RP11-433A10.3	2.76903	-3.47813	3.71373	0.0615955	0.444915
ENSG00000177468.6	OLIG3	2.76846	-3.82395	2.24546	0.163819	0.626887
ENSG00000279474.1	CTD-2286N8.1	2.7669	-3.67154	2.28696	0.149531	0.609446
ENSG00000176857.5	GJA1P1	2.75536	-3.79493	2.37491	0.146629	0.605461
ENSG00000263917.1	RP11-53I6.2	2.75528	-2.48142	7.82999	0.00783993	0.17099
ENSG00000259460.1	RP11-128A17.1	2.75461	-3.37256	4.47022	0.0412226	0.380425
ENSG00000205837.7	LINC00487	2.75344	-3.65823	2.02635	0.170501	0.634445
ENSG00000144119.3	C1QL2	2.75297	-3.55522	2.0221	0.167204	0.629982
ENSG00000224960.4	PPP4R3CP	2.75281	-3.72332	2.13846	0.16258	0.62496
ENSG00000231969.1	AC144449.1	2.75014	-3.20917	2.61863	0.114027	0.561566
ENSG00000241829.1	RPL21P54	2.7496	-3.56018	3.22001	0.0834075	0.502228
ENSG00000184389.9	A3GALT2	2.74393	-3.66692	2.62556	0.119169	0.569582
ENSG00000234570.1	ZFRP1	2.73738	-3.76049	2.34953	0.148638	0.60897
ENSG00000280190.1	RP11-319G9.1	2.73028	-3.6787	2.26938	0.148089	0.607769
ENSG00000126952.16	NXF5	2.73003	-3.512	1.24243	0.284641	0.751038
ENSG00000266720.2	RN7SL14P	2.72997	-3.65784	4.58031	0.0410766	0.380168
ENSG00000228680.1	AC004692.4	2.72703	-3.54118	2.99706	0.0942796	0.524866
ENSG00000249175.1	CTC-484P3.3	2.72403	-3.77668	2.10836	0.169558	0.632981
ENSG00000280002.1	RP11-76C10.6	2.72346	-3.50163	1.91755	0.175898	0.641184
ENSG00000279446.1	AC005915.1	2.70762	-3.75699	2.09281	0.166871	0.629752
ENSG00000100362.12	PVALB	2.7037	-3.65888	1.81168	0.19179	0.659627
ENSG00000238917.1	SNORD10	2.70303	-3.79081	7.99058	0.0320287	0.346285
ENSG00000165553.4	NGB	2.70134	-3.50949	2.0753	0.161929	0.624282
ENSG00000235455.1	IQCF5-AS1	2.70123	-3.71871	2.13619	0.159893	0.621488
ENSG00000268739.1	CTC-518B2.12	2.70054	-3.57144	5.00436	0.0313312	0.343029
ENSG00000236359.1	OR51B8P	2.70043	-1.63524	14.6941	0.000433724	0.0301215
ENSG00000223692.1	DIP2A-IT1	2.69808	-3.08694	7.4525	0.00934298	0.188377
ENSG00000112462.8	OR12D3	2.69428	-3.76445	2.12081	0.164223	0.626887
ENSG00000131721.5	RHOXF2	2.69418	-3.58534	1.93827	0.177544	0.642386
ENSG00000265907.1	RP11-737O24.2	2.69242	-3.29315	3.51471	0.070164	0.468164
ENSG00000265123.2	RN7SL200P	2.68968	-3.37061	5.22105	0.0276436	0.322184
ENSG00000258153.1	HSPE1P4	2.68946	-1.11133	2.2407	0.142198	0.598904
ENSG00000182631.6	RXFP3	2.68705	-3.76407	2.13489	0.162911	0.625485
ENSG00000157445.14	CACNA2D3	2.68011	-0.969873	2.29095	0.137921	0.593646
ENSG00000203989.4	RHOXF2B	2.67876	-3.63469	2.05051	0.168096	0.630738
ENSG00000271499.1	CTC-559E9.9	2.67282	-3.67104	1.96427	0.174781	0.640214
ENSG00000184650.10	ODF4	2.67082	-3.73081	1.89	0.18773	0.654827
ENSG00000117834.12	SLC5A9	2.67024	-2.16203	2.64541	0.112254	0.558265
ENSG00000254874.1	RP11-676F20.1	2.66906	-3.80486	7.52762	0.025061	0.306221
ENSG00000204801.7	RP11-96J15.2	2.66577	-3.55186	7.53191	0.0133992	0.22696
ENSG00000279295.1	RP11-683O4.1	2.66334	-3.67708	2.07167	0.166023	0.628458
ENSG00000274508.1	RP11-212I21.5	2.66092	-3.79881	2.70444	0.119134	0.569561
ENSG00000234175.1	RP11-730A19.9	2.66092	-3.62875	2.82735	0.104943	0.546653
ENSG00000101981.10	F9	2.65854	-3.81706	1.93326	0.193522	0.661357
ENSG00000253205.5	CTD-3046C4.1	2.65514	-3.85041	2.57627	0.138471	0.593965
ENSG00000200983.1	SNORA3A	2.65152	-3.43786	3.94126	0.053938	0.426456
ENSG00000278732.1	Metazoa_SRP	2.64655	-3.35861	8.8484	0.00493338	0.134143
ENSG00000147571.4	CRH	2.64455	-3.56876	1.80539	0.189711	0.657202
ENSG00000280176.1	RP11-84A12.1	2.64441	-3.3836	6.44149	0.0151083	0.242034
ENSG00000011677.12	GABRA3	2.64329	-3.45683	1.17745	0.291198	0.755051
ENSG00000265060.1	PPY2P	2.63851	-3.58495	2.53189	0.123952	0.575357
ENSG00000231063.1	AC006994.1	2.63535	-3.74166	2.42038	0.133802	0.588696
ENSG00000238263.1	RP11-402L1.12	2.63517	-3.61032	4.08027	0.0512366	0.417464
ENSG00000171989.5	LDHAL6B	2.62007	-3.00222	2.26045	0.141121	0.597255
ENSG00000226828.1	RP11-278H7.1	2.6188	-3.73078	2.15026	0.158594	0.620034
ENSG00000129152.3	MYOD1	2.61745	-3.84537	2.35752	0.154611	0.615324
ENSG00000253974.5	NRG1-IT1	2.61366	-3.84541	2.37995	0.152848	0.613882
ENSG00000109424.3	UCP1	2.61352	-3.81806	2.18618	0.162425	0.624682
ENSG00000269072.1	CTD-3187F8.14	2.61037	-3.46772	2.17484	0.150251	0.610482
ENSG00000258772.1	RP11-84C10.3	2.60838	-3.86934	2.46006	0.146761	0.605588
ENSG00000214559.3	RP11-323J4.1	2.60824	-2.97755	8.78726	0.00507051	0.136098
ENSG00000251562.7	MALAT1	2.6066	7.33499	3.21741	0.0803518	0.493129
ENSG00000168619.15	ADAM18	2.60145	-3.69888	2.48987	0.128619	0.580874
ENSG00000269037.1	CTC-523E23.6	2.60144	-3.77737	2.12128	0.164179	0.626887
ENSG00000257114.2	RP11-25I15.3	2.60003	-2.99243	7.59933	0.00872466	0.180703
ENSG00000280270.1	RP11-560F18.1	2.59794	-3.7105	1.89973	0.183822	0.65
ENSG00000279940.1	RP11-243M5.5	2.5976	-3.66315	2.02	0.169031	0.632391
ENSG00000228076.2	RP11-475E11.2	2.59687	-3.64984	2.53713	0.122279	0.57332
ENSG00000101812.12	H2BFM	2.59556	-2.08554	10.8083	0.00209843	0.0816456
ENSG00000273098.1	RP11-488L1.1	2.59336	-3.75012	2.42718	0.133284	0.587655
ENSG00000180318.3	ALX1	2.58987	-3.50753	1.90002	0.177828	0.642386
ENSG00000226272.5	ARHGAP26-AS1	2.58705	-3.7195	1.97635	0.178473	0.643526
ENSG00000242199.1	RP11-71H17.1	2.58269	-3.56049	3.99786	0.0542828	0.427166
ENSG00000216921.7	AC131097.4	2.58097	-3.65474	2.15838	0.154086	0.614683
ENSG00000270832.1	RP1-168P16.3	2.57934	-3.53701	3.37363	0.0749086	0.479274
ENSG00000214237.9	RP11-166N6.1	2.57897	-3.81191	2.42233	0.149589	0.609446
ENSG00000232862.5	RP4-665N4.4	2.57765	-3.20204	1.63891	0.209048	0.677404
ENSG00000187243.16	MAGED4B	2.57376	-2.00082	1.73968	0.195901	0.663301
ENSG00000186827.10	TNFRSF4	2.57137	-3.40459	1.61433	0.214205	0.682417
ENSG00000129151.8	BBOX1	2.56642	-3.76632	1.48957	0.249311	0.717013
ENSG00000278971.1	RP11-644A7.2	2.56503	-3.50217	2.03507	0.163585	0.626447
ENSG00000248998.2	EFTUD1P2	2.56382	-3.70911	2.25739	0.152024	0.613072
ENSG00000257849.1	RP11-547C5.1	2.56213	-3.63859	2.82287	0.106844	0.549225
ENSG00000271824.1	AC009014.3	2.56122	-3.77518	2.20398	0.160848	0.622209
ENSG00000249857.1	CTD-2227C6.3	2.56003	-2.95729	3.75542	0.0608875	0.442823
ENSG00000226963.1	AC078883.4	2.55634	-3.58221	3.02594	0.0927838	0.521732
ENSG00000225724.1	LL22NC03-80A10.11	2.55017	-3.77713	2.11926	0.164368	0.626887
ENSG00000254510.1	RP11-867G23.10	2.5443	-3.5338	1.91089	0.176629	0.641781
ENSG00000158022.6	TRIM63	2.54323	-3.53189	2.67057	0.112217	0.558265
ENSG00000273711.1	RP5-1021I20.8	2.5429	-3.08805	2.79339	0.10239	0.541692
ENSG00000264340.1	RP11-231E4.3	2.54021	-3.70577	2.67813	0.115729	0.565138
ENSG00000261012.2	RP11-116D2.1	2.53721	-3.5762	2.00256	0.167918	0.630475
ENSG00000198574.5	SH2D1B	2.53658	-2.77952	3.29672	0.076851	0.48435
ENSG00000168530.15	MYL1	2.5339	-3.6813	1.87435	0.186646	0.653602
ENSG00000203795.2	FAM24A	2.53282	-3.59501	2.42786	0.130283	0.582383
ENSG00000233399.2	RP11-111I12.1	2.52445	-3.78223	2.0466	0.171359	0.635517
ENSG00000154545.16	MAGED4	2.52391	-1.92834	1.68105	0.203423	0.670731
ENSG00000189099.11	PRSS48	2.52353	-3.63238	1.87327	0.184691	0.651082
ENSG00000255399.3	TBX5-AS1	2.52348	-3.79356	1.82578	0.199051	0.666636
ENSG00000234476.1	RP11-496N12.6	2.52015	-3.70532	2.35241	0.137467	0.593646
ENSG00000249787.1	RP11-346J10.1	2.51523	-3.75207	2.43479	0.132707	0.587079
ENSG00000238024.1	DDX39BP2	2.51454	-3.79182	2.82054	0.109125	0.552853
ENSG00000235378.2	MRPS10P1	2.51357	-1.22421	4.86032	0.0332407	0.352198
ENSG00000238210.3	RP13-210D15.4	2.51071	-3.72537	2.7579	0.109087	0.55278
ENSG00000271916.1	RP11-884K10.6	2.50712	-3.70979	2.77367	0.109771	0.554599
ENSG00000271437.1	RP11-295B17.6	2.50226	-3.83814	2.09185	0.177629	0.642386
ENSG00000166930.6	MS4A5	2.50041	-3.60486	3.75487	0.0626661	0.448225
ENSG00000162267.12	ITIH3	2.5004	-3.09327	0.920762	0.345382	0.799764
ENSG00000254400.1	RP11-732A19.8	2.49973	-3.30153	5.30673	0.0264701	0.315253
ENSG00000254863.1	RP11-831A10.2	2.49938	-3.5297	2.69896	0.109533	0.554025
ENSG00000274441.1	CTD-2282P23.2	2.49359	-3.20468	5.12497	0.0290269	0.330116
ENSG00000249937.5	RP11-454P21.1	2.48986	-2.9752	8.66744	0.00554326	0.142122
ENSG00000252464.1	RN7SKP70	2.48945	-3.62591	5.26509	0.0414629	0.381705
ENSG00000225767.1	RP5-850O15.3	2.4894	-3.65385	1.9421	0.177133	0.641806
ENSG00000247775.2	SNCA-AS1	2.48909	-2.98295	1.18436	0.28344	0.750543
ENSG00000161973.10	CCDC42	2.48617	-3.00496	4.53044	0.0405453	0.378907
ENSG00000235026.5	DPP10-AS1	2.48555	-3.58035	2.69491	0.110658	0.555908
ENSG00000277610.1	RNVU1-4	2.48081	-3.50485	2.50961	0.123185	0.574314
ENSG00000283648.1	RP5-958B11.1	2.48016	-3.61539	2.08226	0.161254	0.622965
ENSG00000277077.1	RP11-101P17.15	2.47974	-2.80886	5.41597	0.0250516	0.306211
ENSG00000238063.2	RP11-329N22.1	2.46588	-3.62595	2.21626	0.14889	0.609139
ENSG00000277034.1	SNORA71	2.46383	-3.26583	2.5809	0.115955	0.5654
ENSG00000227802.1	DNAJB3	2.46381	-3.75491	2.12035	0.164266	0.626887
ENSG00000248114.1	AC114812.9	2.46359	-3.4191	3.4462	0.0712948	0.471093
ENSG00000161281.10	COX7A1	2.46183	-2.8244	3.92158	0.0545136	0.427767
ENSG00000272772.1	CTD-2410N18.5	2.46048	-2.27909	4.08567	0.0499131	0.412814
ENSG00000175514.2	GPR152	2.45472	-3.65132	1.98137	0.172991	0.637692
ENSG00000176289.4	IDSP1	2.453	-2.68857	4.06375	0.0505023	0.414466
ENSG00000119913.4	TECTB	2.44887	-3.80332	1.62177	0.224542	0.693721
ENSG00000250983.1	RP11-91K8.2	2.4467	-3.63931	8.71484	0.0181989	0.266297
ENSG00000267327.1	CTD-2008L17.1	2.44518	-2.29032	10.1791	0.00274769	0.0960583
ENSG00000254519.3	CTD-2210P24.1	2.44462	-2.96165	5.71393	0.0219815	0.287662
ENSG00000271955.1	RP11-444A22.1	2.44411	-3.81868	2.69051	0.12002	0.571421
ENSG00000249873.6	RP11-983C2.2	2.44244	-3.2373	1.51208	0.227173	0.697323
ENSG00000253861.1	SLC2A3P1	2.44167	1.07881	3.97605	0.0529367	0.423026
ENSG00000229486.2	RP4-552O12.1	2.44122	-3.65958	1.78661	0.194777	0.662106
ENSG00000224406.5	RP11-48F14.1	2.44079	-3.3534	1.55528	0.223749	0.693285
ENSG00000234354.3	RPS26P47	2.43979	-2.72228	3.87427	0.0559256	0.430843
ENSG00000283194.1	AC138645.2	2.43534	-3.33998	14.7162	0.00209825	0.0816456
ENSG00000267364.1	RP11-47L3.1	2.43385	-2.88485	5.07807	0.0297292	0.333411
ENSG00000118849.9	RARRES1	2.43363	-3.14002	2.80251	0.101849	0.540211
ENSG00000235461.1	RP5-928E24.2	2.43121	-3.70423	1.9431	0.17912	0.644549
ENSG00000235555.1	SUMO1P4	2.43046	-3.03187	3.09967	0.0858831	0.506874
ENSG00000239280.1	RP11-271C24.3	2.42716	-3.49277	3.18205	0.0832834	0.501907
ENSG00000277661.4	XXbac-BPG258E24.10	2.42674	-3.34251	5.03038	0.0304623	0.337609
ENSG00000270570.1	RP1-85D24.1	2.42458	-3.62128	2.93475	0.0965606	0.529351
ENSG00000120332.15	TNN	2.42285	-1.98661	1.90122	0.175535	0.640712
ENSG00000238282.1	RP5-1164C1.2	2.42279	-3.69323	2.98098	0.096408	0.529229
ENSG00000225796.2	MTND4P23	2.42198	-3.71344	1.96248	0.177067	0.641806
ENSG00000171533.11	MAP6	2.42	-3.59792	1.09531	0.310506	0.770058
ENSG00000227050.1	RP11-460I13.2	2.41833	-3.5815	3.13139	0.0856711	0.506406
ENSG00000167360.4	OR51Q1	2.41769	-2.85352	2.84991	0.100434	0.538016
ENSG00000206647.1	SNORA2	2.41657	-3.54885	3.04464	0.0918299	0.520666
ENSG00000239686.1	RP11-665C16.1	2.41384	-3.76247	2.14078	0.159468	0.621092
ENSG00000108878.4	CACNG1	2.41312	-3.5629	1.8065	0.192403	0.660503
ENSG00000090104.11	RGS1	2.40163	-3.69265	1.37268	0.258124	0.726239
ENSG00000189182.9	KRT77	2.40112	-3.67419	1.65175	0.216608	0.684855
ENSG00000272533.1	SNORA28	2.40012	-3.60211	2.93238	0.0977312	0.531804
ENSG00000248109.2	CTC-295J13.3	2.39634	-3.64335	1.4727	0.242141	0.710564
ENSG00000240589.3	RN7SL258P	2.39159	-3.67884	2.52937	0.122829	0.574131
ENSG00000250101.1	RP11-1252I4.2	2.39068	-2.79414	6.88079	0.012236	0.217744
ENSG00000199266.1	SNORA60	2.38904	-3.6647	3.12186	0.0869782	0.508792
ENSG00000207008.1	SNORA54	2.38274	-3.75801	2.82547	0.106691	0.549225
ENSG00000248115.1	RP11-752D24.2	2.38054	-2.875	3.65717	0.064192	0.451315
ENSG00000135547.8	HEY2	2.37075	-2.34652	3.68957	0.0624081	0.447371
ENSG00000269433.3	OPN1MW3	2.36533	-3.66755	1.79272	0.191225	0.659292
ENSG00000172497.8	ACOT12	2.36473	-3.71613	1.47991	0.24104	0.70989
ENSG00000258445.3	RP11-307P22.1	2.36319	-1.7889	7.61147	0.00867554	0.180604
ENSG00000166984.11	TCP10L2	2.36232	-3.43488	1.9462	0.176695	0.641781
ENSG00000254695.1	RP11-396O20.1	2.35947	-3.42196	2.8533	0.0995151	0.536337
ENSG00000263988.2	RN7SL147P	2.35799	-3.56694	4.99378	0.0370279	0.367653
ENSG00000268555.1	RP11-678G14.3	2.35533	-3.69352	1.91221	0.182453	0.648387
ENSG00000233334.3	FAM53B-AS1	2.35396	-3.66939	1.68626	0.207324	0.67573
ENSG00000233583.1	RP4-635A23.3	2.35274	-3.73492	1.89829	0.183981	0.650174
ENSG00000224609.6	HSD52	2.35172	-2.4074	4.86876	0.0330965	0.351617
ENSG00000250400.3	LINC00977	2.34787	-3.60776	1.78054	0.193937	0.661357
ENSG00000204542.2	C6orf15	2.34673	-3.51599	1.8422	0.184379	0.650738
ENSG00000230805.6	AL132709.1	2.34381	-3.73044	1.9813	0.1751	0.640674
ENSG00000137707.13	BTG4	2.33308	-3.66048	1.60677	0.219974	0.688928
ENSG00000177340.5	FLJ13224	2.33242	-3.11312	3.59647	0.0650744	0.454279
ENSG00000261186.2	RP11-341N2.1	2.32948	-3.26642	2.01994	0.163537	0.626353
ENSG00000252277.1	SNORD116-30	2.32634	-3.43548	3.3816	0.0738849	0.476245
ENSG00000275322.1	RP11-262A16.1	2.3256	-1.98826	6.50008	0.0146866	0.238617
ENSG00000233250.1	RP3-339A18.6	2.32378	-3.18425	5.12973	0.0289567	0.329961
ENSG00000266392.1	MIR4740	2.31975	-3.76236	2.6662	0.116499	0.566341
ENSG00000164270.17	HTR4	2.31169	-2.52582	2.87757	0.0997252	0.536792
ENSG00000228252.8	COL6A4P2	2.3116	-3.32068	1.66275	0.207647	0.676037
ENSG00000269304.1	AC010522.1	2.31087	-2.74178	4.07024	0.0503269	0.413763
ENSG00000278766.2	AC159540.2	2.30692	-3.00657	5.57907	0.0230845	0.295254
ENSG00000253434.5	RP11-1101K5.1	2.29803	-3.6776	2.05737	0.163684	0.626758
ENSG00000255692.1	RP1-127H14.3	2.29356	-3.69191	3.91587	0.0622282	0.446845
ENSG00000201800.1	Y_RNA	2.2909	-3.79195	2.2495	0.149782	0.609689
ENSG00000223263.1	RNU6-387P	2.28955	-3.77719	2.36168	0.138373	0.593965
ENSG00000137142.4	IGFBPL1	2.28938	-3.47817	2.09017	0.157307	0.617962
ENSG00000102678.6	FGF9	2.28902	1.35238	32.6795	1.14874e-06	0.000617602
ENSG00000249349.1	CTC-384G19.1	2.28886	-2.90469	7.8932	0.00761456	0.168502
ENSG00000237863.2	RP6-24A23.3	2.28783	-3.62975	1.70343	0.202327	0.670156
ENSG00000275043.1	SNORD25	2.28704	-3.34052	1.87626	0.178332	0.643237
ENSG00000270866.1	RP11-706J10.2	2.285	-3.69249	1.76387	0.197535	0.664581
ENSG00000248717.1	RP11-451H23.3	2.28198	-3.45165	1.77992	0.191764	0.659627
ENSG00000239263.1	RBM43P1	2.27818	-3.68123	1.89967	0.178889	0.644222
ENSG00000168081.8	PNOC	2.27737	-3.75198	1.31437	0.27171	0.738596
ENSG00000133742.13	CA1	2.27388	-0.99731	13.1557	0.000796026	0.0441347
ENSG00000272843.1	RP11-313P13.5	2.27107	-2.81171	5.23001	0.0275182	0.321884
ENSG00000272434.1	RP13-131K19.6	2.27016	-2.83081	5.78585	0.0208269	0.281977
ENSG00000256812.1	CAPNS2	2.26816	-3.53424	1.6796	0.205423	0.673017
ENSG00000220988.1	SNORD88C	2.26568	-3.69239	3.98915	0.090394	0.517178
ENSG00000227128.4	LBX1-AS1	2.26329	-2.49186	3.51454	0.0680807	0.461244
ENSG00000244349.1	HCG16	2.26295	-3.35572	2.46164	0.125087	0.576767
ENSG00000252106.2	RNY3P15	2.25883	-3.56273	3.75297	0.0658707	0.455625
ENSG00000229226.3	BTF3L4P4	2.25752	-3.73274	2.83653	0.106047	0.548455
ENSG00000122543.10	OCM	2.25708	-3.63238	1.89346	0.180839	0.646507
ENSG00000280321.1	RP11-1110F20.1	2.25636	-2.99217	3.9563	0.0540545	0.426643
ENSG00000236957.7	RP11-451O13.1	2.25373	-3.47702	1.65056	0.208289	0.676966
ENSG00000255568.3	BRWD1-AS2	2.25337	-3.49739	1.72872	0.198106	0.665473
ENSG00000246095.2	LINC01096	2.24928	-2.33416	3.70438	0.0619086	0.445865
ENSG00000231362.1	RP11-715I4.1	2.24869	-3.38864	5.07481	0.05653	0.432372
ENSG00000267404.1	RP11-49I11.2	2.24765	-3.71668	2.27694	0.15037	0.610833
ENSG00000246774.1	AC004051.2	2.24575	-3.74535	1.65681	0.213204	0.680923
ENSG00000251550.1	RP11-501C14.7	2.24491	-2.9657	10.9524	0.00197398	0.0787021
ENSG00000254451.2	RP11-560G2.1	2.24046	-3.74244	3.7303	0.070937	0.47011
ENSG00000183346.6	C10orf107	2.23922	-2.66837	4.86864	0.0330985	0.351617
ENSG00000183242.11	WT1-AS	2.23651	-2.49534	6.46153	0.0149627	0.240569
ENSG00000229082.1	OR5AW1P	2.23549	-3.78678	1.7432	0.204899	0.672399
ENSG00000225298.5	LINC00113	2.23495	-2.89869	3.51648	0.0680077	0.461108
ENSG00000245832.6	MIR4300HG	2.23435	-2.28453	10.1572	0.00277385	0.0966868
ENSG00000275185.1	RP13-753N3.3	2.23294	-0.574702	3.18284	0.0819335	0.497963
ENSG00000199545.1	RNA5SP195	2.22974	-3.53304	2.86017	0.100712	0.538766
ENSG00000146276.11	GABRR1	2.22965	-3.26556	0.83434	0.370761	0.819721
ENSG00000184524.5	CEND1	2.22764	-2.37126	4.421	0.0417806	0.382691
ENSG00000269736.1	CTD-2521M24.11	2.22487	-3.34339	3.74372	0.0612709	0.443841
ENSG00000111780.8	AL021546.6	2.22475	1.77113	8.69459	0.00528616	0.139898
ENSG00000223724.1	RAD17P2	2.22204	-3.65547	1.7125	0.202393	0.67031
ENSG00000257038.1	RP11-800A3.7	2.21886	-2.58366	5.15473	0.0285906	0.328002
ENSG00000276786.1	WI2-8325B5.1	2.21866	-3.82643	1.88562	0.19229	0.660396
ENSG00000171496.3	OR1L8	2.21817	-3.61414	1.82978	0.186837	0.653819
ENSG00000224207.3	RP11-10L12.1	2.21194	-3.41985	5.16829	0.0426457	0.386735
ENSG00000244062.1	RP11-404G16.2	2.21163	-3.52655	1.83176	0.184754	0.65109
ENSG00000207112.1	SNORA25	2.20943	-2.38165	5.29957	0.0265661	0.315697
ENSG00000176381.5	PRR18	2.20827	-2.73972	3.24221	0.0792384	0.49044
ENSG00000141371.12	C17orf64	2.20631	-3.64774	1.40488	0.250247	0.718138
ENSG00000254346.2	MTND1P6	2.20089	-3.84176	2.03182	0.176964	0.641806
ENSG00000171885.13	AQP4	2.20015	-3.24519	1.50218	0.235031	0.704856
ENSG00000130234.10	ACE2	2.19943	-2.60915	2.18002	0.148917	0.609139
ENSG00000269058.5	CALR3	2.19893	-3.28623	3.06155	0.0883742	0.51267
ENSG00000238090.1	AC006195.2	2.1989	-3.31052	2.00769	0.165505	0.628033
ENSG00000210107.1	MT-TQ	2.19483	1.54625	15.0633	0.00037604	0.0277987
ENSG00000152217.16	SETBP1	2.19409	-2.05996	1.90349	0.175282	0.640712
ENSG00000082497.11	SERTAD4	2.19397	-0.28337	13.1415	0.000800564	0.044139
ENSG00000250803.6	CTC-441N14.4	2.19262	-3.32311	4.24233	0.0470659	0.402962
ENSG00000236897.1	AC113331.9	2.19196	-3.62469	1.7347	0.199585	0.667233
ENSG00000267289.1	CTD-2623N2.11	2.19131	-3.6674	1.63208	0.212984	0.680923
ENSG00000280852.2	CTD-2319I12.10	2.19077	-2.06395	3.65549	0.0630003	0.448896
ENSG00000239516.1	FLYWCH1P1	2.18972	-3.47211	2.04376	0.162716	0.625169
ENSG00000249691.1	RP11-445J14.1	2.18922	-3.84234	1.658	0.22587	0.695846
ENSG00000153498.11	SPACA7	2.18666	-3.17336	2.70922	0.108885	0.552561
ENSG00000250522.1	AC004066.3	2.18042	-3.32004	2.92787	0.0960749	0.528471
ENSG00000231426.5	RP5-899B16.1	2.17905	-3.71454	1.72869	0.201899	0.669743
ENSG00000274011.1	Metazoa_SRP	2.17852	-3.2019	4.37636	0.0427743	0.387194
ENSG00000206187.3	RP11-1084I9.1	2.17251	-3.32794	2.90282	0.0983133	0.533114
ENSG00000250475.1	RP11-312A15.3	2.17213	-3.60876	1.80747	0.188454	0.656049
ENSG00000130876.11	SLC7A10	2.17041	-2.6515	1.63566	0.208807	0.677404
ENSG00000264273.1	CTD-2145A24.4	2.16445	-3.65485	2.58167	0.118129	0.568671
ENSG00000172238.4	ATOH1	2.16407	-2.83091	3.71355	0.0616015	0.444915
ENSG00000242640.1	RP11-302F12.1	2.16283	-3.2257	3.47797	0.0694717	0.465696
ENSG00000235267.1	AC074117.13	2.15671	-2.94591	9.16196	0.00485692	0.133599
ENSG00000283360.1	RP11-122G18.10	2.15658	-3.58805	1.74858	0.196617	0.664149
ENSG00000120645.11	IQSEC3	2.15582	-2.42194	2.05737	0.159787	0.621291
ENSG00000170396.7	ZNF804A	2.15519	0.826	15.2883	0.000344901	0.0263076
ENSG00000260467.1	RP11-405F3.4	2.15222	-3.67711	1.74977	0.197707	0.664876
ENSG00000232024.2	LSM12P1	2.14983	1.72293	1.99199	0.165794	0.628127
ENSG00000101542.9	CDH20	2.14962	-1.70553	3.05886	0.0878988	0.511899
ENSG00000189057.10	FAM111B	2.1495	2.1182	14.7098	0.000431078	0.0301201
ENSG00000257346.1	RP11-386G11.8	2.14949	-3.64565	1.74423	0.198394	0.665879
ENSG00000282728.1	RP11-788M5.4	2.14856	-3.29954	3.60982	0.0645989	0.45223
ENSG00000261868.1	MFSD1P1	2.14229	-3.19427	3.38289	0.0738323	0.476079
ENSG00000225075.1	RP11-426L16.3	2.14097	-2.79797	3.99448	0.0524147	0.421551
ENSG00000173157.16	ADAMTS20	2.14092	-2.82187	3.44413	0.0728932	0.47416
ENSG00000205858.9	LRRC72	2.1312	-3.83477	1.62228	0.224474	0.693715
ENSG00000267263.1	RP11-75C10.7	2.12958	-3.81059	1.59312	0.228456	0.698718
ENSG00000233117.2	LINC00702	2.12676	-1.05267	8.14325	0.00678857	0.159612
ENSG00000100867.14	DHRS2	2.1239	3.69574	24.9065	1.19555e-05	0.00300875
ENSG00000227681.5	RP11-307P5.1	2.12251	-3.45684	2.64334	0.113991	0.561551
ENSG00000207445.1	SNORD15B	2.12062	-2.99784	3.29934	0.0767386	0.484002
ENSG00000236030.1	LINC01036	2.11946	-3.63116	2.48026	0.124445	0.575604
ENSG00000275307.1	TUG1_4	2.11931	-2.57375	2.45748	0.124773	0.576058
ENSG00000264316.1	MTCO3P13	2.11857	-2.79265	7.79615	0.0232803	0.296298
ENSG00000244716.3	RP11-20O24.4	2.1151	0.243646	2.82163	0.100726	0.538766
ENSG00000136367.13	ZFHX2	2.11423	0.994914	25.2479	1.07204e-05	0.00286018
ENSG00000262881.1	RP11-669E14.4	2.11394	-3.7874	1.74307	0.202141	0.669866
ENSG00000187105.8	HEATR4	2.1139	-2.066	4.41584	0.0424072	0.385686
ENSG00000225924.2	RP1-111D6.4	2.11346	-3.57553	1.74514	0.195217	0.662675
ENSG00000248583.1	RP11-241F15.1	2.11264	-0.627001	9.79666	0.00324392	0.105992
ENSG00000230826.1	RP11-417B4.2	2.10956	-3.73787	1.90721	0.180916	0.646553
ENSG00000187527.10	ATP13A5	2.10824	-3.11526	2.70637	0.107714	0.550262
ENSG00000261744.1	RP11-21B21.4	2.10792	-3.50676	1.73049	0.197056	0.664388
ENSG00000199476.1	Y_RNA	2.10769	-3.57455	2.98585	0.0929722	0.522245
ENSG00000186160.4	CYP4Z1	2.10698	-3.75551	1.33379	0.264714	0.732666
ENSG00000163888.3	CAMK2N2	2.10505	1.66962	35.8868	4.71567e-07	0.0003281
ENSG00000077274.8	CAPN6	2.10295	0.570455	12.5513	0.00108226	0.0536581
ENSG00000272502.1	RP11-713M15.2	2.09959	-1.85764	11.3482	0.00167083	0.0700247
ENSG00000206072.12	SERPINB11	2.09847	-3.08103	0.995622	0.325346	0.783849
ENSG00000226755.2	VPS25P1	2.09791	-2.57712	5.81196	0.0205592	0.280694
ENSG00000244757.1	RP11-45A16.4	2.09557	-3.56873	1.7164	0.19967	0.667233
ENSG00000223640.1	RPL30P3	2.09342	-3.60416	3.40587	0.109177	0.552967
ENSG00000269934.1	RP5-1139B12.3	2.09264	-1.7459	12.1598	0.00119296	0.0565455
ENSG00000274162.1	SNX18P1Y	2.08912	-3.14408	4.09242	0.0497333	0.412466
ENSG00000244748.3	RN7SL153P	2.08314	-3.49216	4.77289	0.0576104	0.434157
ENSG00000188778.5	ADRB3	2.082	-2.88618	4.0217	0.0516539	0.418754
ENSG00000235945.1	AC002543.2	2.08111	-3.37995	2.27982	0.142125	0.598686
ENSG00000273778.1	MIR6765	2.07603	-3.29943	3.64957	0.063205	0.449778
ENSG00000237181.1	AC147651.4	2.07404	-3.76529	1.76575	0.197306	0.664515
ENSG00000249231.7	CASC16	2.07265	-3.00388	1.33536	0.255189	0.72358
ENSG00000214510.9	SPINK13	2.07224	-3.06506	1.41026	0.243928	0.712196
ENSG00000274447.1	LLNLR-304G9.1	2.06777	-2.63682	4.52301	0.0396034	0.375237
ENSG00000279235.1	RP11-16K12.2	2.06644	-3.60745	1.95066	0.174616	0.640155
ENSG00000187918.4	OR51I2	2.06573	-2.17816	3.84232	0.0569016	0.432748
ENSG00000234318.1	RP4-771M4.3	2.06508	-3.12149	5.52713	0.0236921	0.298224
ENSG00000279570.1	CTD-2357A8.2	2.06506	-3.64416	1.71703	0.198765	0.666438
ENSG00000248401.2	RP11-576N17.3	2.06387	-3.55859	2.55018	0.121362	0.573063
ENSG00000264530.2	RN7SL25P	2.06113	-3.44352	4.16335	0.051842	0.419704
ENSG00000277795.1	AC005752.10	2.05948	-3.29575	2.81704	0.101613	0.539652
ENSG00000236375.3	POU5F1P5	2.0588	-3.77147	1.81293	0.191643	0.659627
ENSG00000227245.1	RP11-136C24.2	2.05804	-3.45171	2.24478	0.143195	0.600819
ENSG00000184698.4	OR51M1	2.058	-3.01647	1.87046	0.178988	0.644402
ENSG00000155875.13	SAXO1	2.05756	-3.11714	2.15949	0.152695	0.613882
ENSG00000220908.2	RP11-127B16.1	2.05634	-3.55419	1.99802	0.168384	0.631172
ENSG00000144583.4	MARCH4	2.05551	0.294003	13.7004	0.000640501	0.0387243
ENSG00000258457.5	RP11-298I3.4	2.05406	-2.21256	6.86247	0.0123433	0.218915
ENSG00000229230.3	MT1P3	2.05218	3.32846	5.38105	0.025496	0.309076
ENSG00000250778.1	AC004980.8	2.05191	-3.53763	3.91865	0.0608779	0.442823
ENSG00000235258.1	NDUFB4P6	2.05158	-3.59912	4.95486	0.0635853	0.450262
ENSG00000157703.15	SVOPL	2.05132	-3.14325	1.55781	0.224893	0.694587
ENSG00000260884.1	AC009120.5	2.0486	-3.16186	4.35155	0.0438564	0.3913
ENSG00000257853.2	MED15P1	2.04855	-3.70525	1.84934	0.18741	0.654598
ENSG00000282413.1	RP11-359E7.3	2.04596	-3.55263	3.06119	0.088392	0.51267
ENSG00000280244.1	RP11-44N21.3	2.04534	-2.51287	9.54705	0.00361855	0.113128
ENSG00000236065.2	RP1-117O3.2	2.04461	-3.02478	6.34751	0.0206358	0.281231
ENSG00000104219.12	ZDHHC2	2.04452	5.80542	70.7906	2.03888e-10	5.16769e-07
ENSG00000249962.1	RP11-80H5.5	2.03855	-1.42048	3.41348	0.0720029	0.472948
ENSG00000278763.1	FAM27B	2.03814	-2.32327	2.61089	0.113921	0.561436
ENSG00000241604.3	RN7SL340P	2.03798	-3.08714	6.15672	0.0177122	0.261578
ENSG00000272823.1	RP11-295M18.6	2.03669	-3.54463	1.74419	0.195336	0.662701
ENSG00000229029.2	CDCA4P1	2.03633	-3.65081	1.60166	0.217168	0.685343
ENSG00000223883.1	RP11-424D14.1	2.0339	-3.17918	2.22522	0.145762	0.60443
ENSG00000266579.1	RP1-71H19.2	2.03273	-3.58506	2.49406	0.123437	0.574432
ENSG00000223751.1	AC116609.2	2.03226	-3.47862	1.98993	0.16922	0.632405
ENSG00000274904.1	CTD-2515O10.5	2.02793	-3.32164	3.79585	0.0583549	0.435563
ENSG00000236848.2	RPL23AP95	2.0257	-3.06743	4.94125	0.0318856	0.345448
ENSG00000224189.6	HAGLR	2.02539	-2.56457	2.69728	0.108288	0.551685
ENSG00000278994.1	CTD-2036A2.1	2.02513	-3.25475	4.51779	0.0397118	0.375519
ENSG00000188042.7	ARL4C	2.0239	5.98946	90.4414	7.34165e-12	2.89457e-08
ENSG00000250624.1	RP11-93M12.1	2.02219	-3.36538	3.11297	0.0865583	0.507984
ENSG00000237705.1	AC008937.2	2.02171	-2.83449	1.83716	0.184125	0.650216
ENSG00000279530.1	AC092881.1	2.02139	-2.1985	2.9032	0.096091	0.528471
ENSG00000242797.3	GLYCTK-AS1	2.02075	-3.50244	1.88221	0.179816	0.645297
ENSG00000283045.1	RP11-764D10.2	2.01928	-2.39783	14.9032	0.000399979	0.0287173
ENSG00000238265.1	LINC00317	2.01882	-3.77496	1.6433	0.215006	0.682953
ENSG00000240179.1	RPL26P3	2.0186	-3.4509	2.95875	0.105025	0.546918
ENSG00000240613.3	RN7SL98P	2.01633	-3.56722	2.24345	0.142581	0.599461
ENSG00000215695.1	RSC1A1	2.01624	-0.874097	10.7742	0.00212908	0.0826569
ENSG00000227945.1	RP11-103C16.2	2.01402	-3.67021	1.87539	0.181604	0.647695
ENSG00000258186.2	SLC7A5P2	2.01384	-1.90943	4.62	0.0376476	0.369465
ENSG00000205105.6	COX17P1	2.01298	-2.95533	1.47066	0.23229	0.702992
ENSG00000229696.1	KARSP1	2.01156	-3.24519	2.49426	0.122067	0.57332
ENSG00000233683.1	RP5-1106H14.1	2.0114	-3.50642	2.72357	0.131796	0.58502
ENSG00000180209.11	MYLPF	2.01096	-2.67727	3.59567	0.0651033	0.454308
ENSG00000255303.1	OR5BA1P	2.00772	-3.07812	2.46528	0.124193	0.575604
ENSG00000258071.1	ARL2BPP2	2.00719	-3.70729	1.45958	0.238139	0.708387
ENSG00000253557.5	RP11-1080G15.1	2.00692	-3.53315	2.53656	0.119038	0.569499
ENSG00000258698.1	RP11-589M4.3	2.00657	-3.1011	5.39278	0.0253458	0.308214
ENSG00000234003.1	MTATP6P27	2.00561	-3.61548	1.9152	0.17718	0.64184
ENSG00000235645.2	RP11-242G20.1	2.00339	-3.15924	4.04008	0.051147	0.41737
ENSG00000240093.1	AC093627.12	2.0024	-3.65122	1.65131	0.209174	0.677404
ENSG00000219902.1	RPL35P3	1.9994	-3.35557	5.40177	0.0766781	0.483832
ENSG00000233416.1	AC012065.5	1.99809	-3.37093	2.70005	0.108113	0.551417
ENSG00000241539.1	RP11-740N7.4	1.99787	-2.82742	3.94836	0.0537319	0.425918
ENSG00000223829.5	AC004870.4	1.99619	-3.73278	1.71966	0.200252	0.667833
ENSG00000227113.2	RP11-460N20.4	1.99525	-3.64063	2.80597	0.102264	0.541279
ENSG00000144852.16	NR1I2	1.99253	-1.23566	2.07841	0.157109	0.617917
ENSG00000230992.3	FAM201B	1.99018	-3.57988	1.59083	0.217481	0.685489
ENSG00000270780.1	RP4-590F24.1	1.98752	-3.66749	3.31633	0.134881	0.590258
ENSG00000229536.1	AC079776.1	1.9863	-3.63343	1.6487	0.209524	0.677736
ENSG00000229621.1	AC018742.1	1.98629	-2.53167	4.43231	0.0415328	0.381874
ENSG00000232454.2	RP11-3J10.7	1.98435	-1.21005	2.06814	0.158112	0.61953
ENSG00000240199.3	RN7SL520P	1.98376	-3.61385	2.42559	0.12853	0.580768
ENSG00000241250.1	RPL17P20	1.98173	-1.2755	2.44878	0.125423	0.577677
ENSG00000162630.5	B3GALT2	1.9813	-2.9099	1.61802	0.212718	0.680621
ENSG00000164621.5	SMAD5-AS1	1.98119	-2.99259	3.00677	0.0918803	0.520666
ENSG00000229057.1	RPS3AP54	1.98002	-3.39778	2.57765	0.116178	0.565685
ENSG00000235884.3	LINC00941	1.97586	2.22102	32.1176	1.34836e-06	0.000693409
ENSG00000272076.1	RP11-11C20.3	1.97333	-3.59012	1.77156	0.193788	0.661357
ENSG00000249337.2	SNX18P25	1.97315	-3.21282	4.41819	0.0418424	0.382989
ENSG00000232965.1	RPS12P18	1.97276	-3.47803	2.98018	0.0937089	0.52374
ENSG00000203573.4	Metazoa_SRP	1.96815	-2.90541	4.86244	0.0332044	0.352099
ENSG00000211459.2	MT-RNR1	1.9652	10.0163	8.20505	0.00659949	0.156512
ENSG00000235524.1	MTCO1P23	1.96241	-3.41767	1.69808	0.201203	0.66902
ENSG00000260658.5	RP11-368L12.1	1.9561	-3.65951	1.3927	0.250348	0.718308
ENSG00000274139.1	RP11-14C10.3	1.95274	-3.83169	1.52487	0.238147	0.708387
ENSG00000169715.14	MT1E	1.95145	6.93702	4.10223	0.0494732	0.411423
ENSG00000200463.1	SNORD118	1.95027	-2.38647	4.73985	0.0353752	0.360565
ENSG00000227930.1	AC009508.1	1.94992	-3.67122	1.68004	0.206588	0.674772
ENSG00000240859.1	AC093627.10	1.94837	-1.26034	8.00989	0.0072165	0.16438
ENSG00000242670.1	RP11-601I15.1	1.94786	-3.27227	6.63741	0.0497343	0.412466
ENSG00000233635.2	AC037445.1	1.94404	-3.81232	1.50586	0.237129	0.707158
ENSG00000226194.5	RP1-137D17.1	1.94369	-3.1514	2.14566	0.150719	0.611127
ENSG00000210100.1	MT-TI	1.94206	1.71911	17.4109	0.000155644	0.0165356
ENSG00000147443.12	DOK2	1.94004	-3.19089	1.79415	0.188511	0.656112
ENSG00000241599.1	RP11-34P13.9	1.94004	-3.45869	1.70477	0.199057	0.666636
ENSG00000242683.1	RPL12P21	1.93942	-3.47052	1.96449	0.169285	0.632506
ENSG00000205413.7	SAMD9	1.93693	2.54795	20.0634	6.0284e-05	0.00926025
ENSG00000273106.1	RP11-559M23.1	1.93465	-3.5665	1.40764	0.246442	0.713682
ENSG00000272186.1	RP11-110I1.13	1.93414	-3.16448	2.63756	0.112147	0.558204
ENSG00000279584.1	AC005593.2	1.93396	-3.62975	1.54593	0.222151	0.690749
ENSG00000213448.3	RPS23P2	1.9269	-3.02806	4.88951	0.0348937	0.358163
ENSG00000152977.9	ZIC1	1.92654	-2.7555	1.81704	0.185781	0.652672
ENSG00000225981.1	AC102953.4	1.92636	-3.43278	1.5354	0.224495	0.693715
ENSG00000239494.2	RN7SL333P	1.92614	-3.24332	2.85954	0.0991588	0.535629
ENSG00000229930.1	RP11-504P24.5	1.92591	-3.47887	3.20395	0.0809636	0.495043
ENSG00000229732.1	AC019349.5	1.92514	-3.67847	1.64812	0.208618	0.677334
ENSG00000270799.1	RP11-451F14.1	1.92434	-3.53176	2.52511	0.120473	0.57204
ENSG00000230289.1	RP11-334J6.6	1.92407	-3.5119	1.59158	0.216401	0.684628
ENSG00000260682.3	RN7SKP176	1.92322	-3.20857	2.39747	0.129337	0.581717
ENSG00000233293.1	RP11-410N8.3	1.92042	-3.61103	1.92317	0.174437	0.639752
ENSG00000229694.6	RP11-305L7.6	1.92016	-3.8083	1.46416	0.243454	0.7117
ENSG00000246430.6	LINC00968	1.91992	-3.47661	1.23575	0.273392	0.739805
ENSG00000231358.2	RP11-442J17.3	1.91938	-3.04978	3.45795	0.0708349	0.47011
ENSG00000260015.1	RP11-510M2.5	1.91876	-3.15058	1.72348	0.199767	0.667233
ENSG00000243254.3	RN7SL350P	1.9175	-3.38782	2.4011	0.139567	0.595898
ENSG00000276675.1	TTC28-AS1_4	1.91743	-3.47192	3.07336	0.0877855	0.511436
ENSG00000258623.1	CTD-2325P2.3	1.91565	-3.48682	1.57512	0.217932	0.686202
ENSG00000273216.1	AC002059.10	1.91065	-3.4744	1.28973	0.2647	0.732666
ENSG00000244541.5	LINC01213	1.90778	-3.63038	1.45617	0.236562	0.70652
ENSG00000239828.6	RP11-446H18.5	1.90731	-2.91979	2.34119	0.133792	0.588696
ENSG00000257880.1	RP11-769N19.2	1.90624	-3.72656	1.46196	0.241171	0.70989
ENSG00000214867.3	SRSF9P1	1.90588	-3.00357	8.68632	0.00530587	0.14003
ENSG00000185834.10	RPL12P4	1.90315	-2.1019	3.18092	0.082022	0.498283
ENSG00000199509.1	RNA5SP477	1.90244	-3.09137	3.40216	0.0724576	0.473662
ENSG00000236863.2	RPL23AP23	1.9006	-3.83389	1.50927	0.240439	0.709199
ENSG00000249014.2	HMGN2P4	1.90049	-3.26125	6.85688	0.0377867	0.3697
ENSG00000248200.2	RP11-115A14.1	1.90038	-3.46425	4.38434	0.0606013	0.442191
ENSG00000166183.15	ASPG	1.89919	-1.9176	3.85967	0.0563692	0.432109
ENSG00000279459.1	RP11-826F13.1	1.8991	-3.06418	2.3788	0.131419	0.584639
ENSG00000281028.1	RP11-717K11.2	1.89662	1.3873	3.88566	0.0555818	0.429895
ENSG00000256115.5	RP11-319E16.1	1.8933	-3.66254	1.36274	0.253918	0.722248
ENSG00000244604.1	RP11-713H12.1	1.89155	-3.23124	4.02914	0.0520873	0.421005
ENSG00000138109.9	CYP2C9	1.89096	-1.78781	7.15522	0.010743	0.201803
ENSG00000270381.1	RP11-290D2.5	1.89049	-3.62621	5.48622	0.0790199	0.490165
ENSG00000255572.1	RP11-273B20.3	1.88997	-3.68105	1.52245	0.228558	0.69884
ENSG00000226617.1	RPL21P110	1.88912	-3.21549	5.32614	0.0374934	0.369354
ENSG00000265727.2	RN7SL648P	1.8855	-3.76881	1.67732	0.21325	0.680923
ENSG00000092009.10	CMA1	1.88531	-3.55381	1.99416	0.170057	0.633775
ENSG00000258573.5	RP11-14J7.6	1.884	-3.04264	1.73862	0.196034	0.663301
ENSG00000262402.1	RP11-667K14.8	1.88151	-3.03408	7.31718	0.0281477	0.325234
ENSG00000211645.2	IGLV1-50	1.88118	-3.82527	1.61012	0.222223	0.690816
ENSG00000250562.1	RPL38P4	1.88039	-0.863755	19.0663	8.5626e-05	0.0113371
ENSG00000270133.1	CTC-303L1.2	1.87705	-3.54992	1.56374	0.221335	0.690181
ENSG00000228033.5	AC010967.2	1.87588	-2.15925	4.03176	0.0513758	0.417512
ENSG00000267481.1	CTC-559E9.5	1.87151	-2.78868	4.51546	0.0397602	0.375526
ENSG00000251062.1	CTD-2218G20.1	1.86909	-1.64324	4.16161	0.0479299	0.406682
ENSG00000231296.1	RP1-39G22.4	1.8689	-3.30019	2.39093	0.129845	0.581966
ENSG00000101443.17	WFDC2	1.86843	-2.59589	3.54633	0.0674786	0.4597
ENSG00000272995.1	RP11-362J17.1	1.8678	-3.07356	3.37495	0.073564	0.475248
ENSG00000231713.2	AF064860.7	1.86595	-3.09108	2.52736	0.121045	0.572995
ENSG00000223711.1	AC091633.3	1.8652	-2.93538	3.00589	0.0905947	0.517697
ENSG00000237350.1	CDC42P6	1.86332	-1.09044	4.43461	0.0414826	0.381734
ENSG00000254537.1	RP1-130L23.1	1.8624	-3.63322	1.85815	0.181702	0.647695
ENSG00000232032.1	AC079781.7	1.86151	-3.64664	2.8053	0.16411	0.626887
ENSG00000256325.1	RP11-611O2.1	1.86043	-2.96254	4.15093	0.0482035	0.407478
ENSG00000278464.1	RP11-96A15.1	1.86001	-3.51463	1.78104	0.190797	0.658934
ENSG00000251451.1	GTF2IP9	1.85972	-2.9296	4.92614	0.032134	0.346933
ENSG00000259557.2	HMGN1P26	1.85708	-2.75924	8.16859	0.00671035	0.158423
ENSG00000213638.5	ADAT3	1.85416	1.99705	17.8176	0.000134154	0.0150503
ENSG00000226291.1	AC091729.8	1.85259	-3.50534	1.73811	0.196097	0.663322
ENSG00000254130.1	CTB-7E3.1	1.85256	-3.49516	2.60378	0.115754	0.565138
ENSG00000259542.5	RP11-522B15.4	1.84816	-3.38322	3.14827	0.0841556	0.503676
ENSG00000242156.1	AC000041.8	1.84569	-1.67782	1.42893	0.238915	0.708613
ENSG00000253754.1	RP11-35G22.1	1.84408	-3.32544	3.01417	0.0901672	0.517131
ENSG00000231207.1	RP1-144C9.2	1.84373	-3.51238	1.95932	0.171398	0.635517
ENSG00000240647.3	RN7SL305P	1.84355	-3.77004	1.5298	0.228971	0.699493
ENSG00000236887.1	RP11-389O22.5	1.84292	-2.55862	4.7017	0.0360819	0.363782
ENSG00000235427.1	AC006159.5	1.84171	-3.63072	1.29836	0.264043	0.732322
ENSG00000240729.1	CTD-2301A4.3	1.83806	-2.57775	8.52655	0.00972459	0.191272
ENSG00000274598.1	RP11-423G4.10	1.83736	-2.82959	5.12716	0.0289945	0.329968
ENSG00000251774.1	RNU6-377P	1.83689	-3.70439	2.30768	0.139803	0.596105
ENSG00000164112.12	TMEM155	1.83557	-2.01313	1.89319	0.176429	0.641522
ENSG00000264920.1	RP11-6N17.4	1.83416	1.7306	11.8139	0.00137602	0.0615579
ENSG00000180929.5	GPR62	1.83163	-2.91227	2.59793	0.11615	0.565671
ENSG00000279997.1	RP11-56L13.3	1.83117	-3.16363	9.17108	0.0138291	0.231419
ENSG00000267339.5	LINC00906	1.82542	-3.04919	2.55704	0.118958	0.569384
ENSG00000253980.1	CTB-4E7.1	1.82526	-3.55731	1.75866	0.19537	0.662701
ENSG00000212900.2	KRTAP3-2	1.82443	-3.55465	1.87184	0.183261	0.64918
ENSG00000114204.14	SERPINI2	1.824	-2.00129	1.75708	0.192441	0.660503
ENSG00000184530.8	C6orf58	1.82101	-1.72011	6.47431	0.0148705	0.239952
ENSG00000231726.2	HMGN2P38	1.81788	-3.42656	6.56335	0.0416499	0.38255
ENSG00000238084.4	RP3-469D22.1	1.81751	-0.113116	3.09943	0.0858948	0.506874
ENSG00000184716.13	SERINC4	1.81296	-1.38999	7.57915	0.00880699	0.181483
ENSG00000226573.1	CTA-85E5.7	1.81239	-3.77165	1.54906	0.228124	0.698078
ENSG00000234199.2	LINC01191	1.81076	-2.44067	6.02179	0.018538	0.267835
ENSG00000213174.3	RP11-373E16.1	1.80865	-3.3791	6.49327	0.0638445	0.450881
ENSG00000225392.1	AC016700.4	1.80708	-3.44582	4.24565	0.0729362	0.474179
ENSG00000210112.1	MT-TM	1.80685	1.29443	11.7523	0.00141166	0.0626141
ENSG00000269590.1	CTD-2192J16.24	1.805	-2.97941	5.84539	0.0202219	0.278662
ENSG00000274997.1	HIST1H2AH	1.80437	-2.14368	5.01681	0.0306745	0.338846
ENSG00000229072.1	HMGN2P24	1.80386	-3.46717	4.23966	0.100526	0.53826
ENSG00000278995.1	Z69720.3	1.80383	-3.16521	4.29158	0.0447332	0.394025
ENSG00000258789.1	RP11-507K2.3	1.80336	-3.11915	3.26335	0.0783027	0.488527
ENSG00000180999.10	C1orf105	1.80208	-3.00471	2.56878	0.116789	0.566806
ENSG00000223735.1	OR51B3P	1.79881	-1.07961	8.70902	0.00525193	0.139667
ENSG00000278637.1	HIST1H4A	1.79707	-2.9092	1.63551	0.20951	0.677736
ENSG00000267006.1	CTC-448F2.4	1.79605	-2.2803	3.14486	0.0837109	0.502605
ENSG00000215023.2	AC114730.5	1.7959	-2.78218	10.3677	0.00279793	0.0973351
ENSG00000165061.14	ZMAT4	1.79233	-3.49436	2.03487	0.162749	0.625202
ENSG00000244318.3	RN7SL252P	1.79094	-3.66151	1.60591	0.214395	0.682661
ENSG00000277087.1	RP5-1116H23.6	1.79084	-3.09115	3.0103	0.0903669	0.517178
ENSG00000278705.1	HIST1H4B	1.79035	-2.38742	2.49525	0.121995	0.57332
ENSG00000153823.18	PID1	1.78889	-1.87711	5.2919	0.0266693	0.316394
ENSG00000270207.1	RP11-157E16.1	1.78847	-1.5874	7.49895	0.00914247	0.18559
ENSG00000226364.1	AC102948.2	1.78816	-2.82172	8.59817	0.00552091	0.141946
ENSG00000214641.3	RP11-793K1.1	1.78682	-3.33548	4.11818	0.0639212	0.450983
ENSG00000227449.8	RP11-111F5.5	1.78421	1.1516	3.74888	0.0598661	0.440267
ENSG00000229046.1	HMGN1P2	1.7828	-3.76786	1.50349	0.232888	0.703401
ENSG00000233846.2	RP11-307L3.2	1.78247	-2.99654	3.62319	0.0641263	0.451211
ENSG00000242527.1	RP11-159H22.1	1.78119	-3.22695	3.24618	0.0860332	0.507382
ENSG00000273004.1	GS1-279B7.2	1.7784	-2.36947	5.88435	0.0198364	0.275921
ENSG00000253647.1	CTD-2270F17.1	1.77828	-3.17423	2.55484	0.118379	0.568942
ENSG00000265806.1	MIR4292	1.77802	-3.17425	2.78874	0.102666	0.542111
ENSG00000228674.4	CTB-147C22.3	1.7768	-3.02063	6.17214	0.0234769	0.297123
ENSG00000273088.1	RP11-201K10.3	1.77656	-2.13562	4.45436	0.0410545	0.380093
ENSG00000235493.1	AC092415.1	1.77609	-1.64887	9.71272	0.00336508	0.108354
ENSG00000250950.1	RP11-33B1.3	1.77478	-2.68676	4.09406	0.0496896	0.412466
ENSG00000263479.2	RN7SL509P	1.7733	-3.72082	1.47659	0.235497	0.705416
ENSG00000233933.2	RP11-63P12.2	1.77203	-3.43807	2.99678	0.163732	0.626824
ENSG00000174502.18	SLC26A9	1.77096	-1.68007	1.09916	0.300688	0.762091
ENSG00000279841.1	RP11-274A11.4	1.76948	-3.50956	1.5675	0.22199	0.690671
ENSG00000168329.13	CX3CR1	1.76906	-1.62238	1.46244	0.233578	0.703589
ENSG00000169688.10	MT1B	1.76752	0.235714	3.51806	0.0679481	0.461008
ENSG00000181511.5	RP4-655L22.4	1.76518	-3.43117	3.5858	0.0928626	0.521825
ENSG00000264270.1	RP11-474I11.7	1.76502	-3.68153	1.77898	0.195697	0.66324
ENSG00000228192.7	RP11-342M1.3	1.76366	-0.677831	17.4983	0.000150739	0.0161596
ENSG00000256603.1	RP11-667M19.2	1.7621	-3.45079	2.14761	0.151156	0.611797
ENSG00000233098.8	CCDC144NL-AS1	1.761	-0.720444	12.9192	0.000875559	0.0468602
ENSG00000269487.1	CTB-174O21.2	1.76078	-3.40847	2.49989	0.122282	0.57332
ENSG00000250819.1	RP11-576E20.1	1.7592	-3.59354	1.71847	0.200403	0.667854
ENSG00000225920.2	RIMKLBP2	1.75766	-2.81271	3.56702	0.0661376	0.456877
ENSG00000256709.2	RP1-19N1.1	1.75655	-3.41723	4.12588	0.0488521	0.4099
ENSG00000175305.17	CCNE2	1.75491	3.41679	16.8439	0.000191861	0.018252
ENSG00000278002.1	RP11-596C23.2	1.75169	-3.05071	2.16464	0.14959	0.609446
ENSG00000242339.1	RP11-735B13.2	1.75108	-3.31493	1.8741	0.178576	0.643765
ENSG00000196866.2	HIST1H2AD	1.75032	-2.79557	3.55939	0.0664163	0.456877
ENSG00000265388.2	RN7SL391P	1.74224	-2.52544	2.95917	0.0930503	0.522354
ENSG00000271550.1	BNIP3P11	1.74205	-1.74569	11.7245	0.00142805	0.0630943
ENSG00000217644.5	RP4-803A2.1	1.7418	-3.05872	2.71054	0.111623	0.556645
ENSG00000210117.1	MT-TW	1.74167	-0.0283127	16.479	0.000219785	0.0198444
ENSG00000269825.1	CTD-3099C6.9	1.7399	0.246703	14.892	0.000401718	0.0287391
ENSG00000232725.1	U52111.14	1.73968	-3.19376	2.38225	0.130524	0.583095
ENSG00000265452.1	MIR3682	1.73862	-3.08619	2.12119	0.153008	0.613945
ENSG00000279064.1	CH507-39O4.2	1.73735	-3.16288	1.63629	0.20814	0.67696
ENSG00000269925.1	RP3-467L1.6	1.73733	-1.93969	5.81242	0.0205546	0.280694
ENSG00000278960.1	CTA-407F11.9	1.73717	-3.7159	1.89823	0.18031	0.64621
ENSG00000166160.9	OPN1MW2	1.73677	-3.6898	1.07519	0.309559	0.769214
ENSG00000259314.1	CTD-3065B20.3	1.73672	-3.21213	2.79124	0.103137	0.543307
ENSG00000151490.13	PTPRO	1.73652	-1.03089	1.18061	0.284192	0.751038
ENSG00000196243.5	LINC00615	1.73648	-3.17438	2.08663	0.156311	0.616914
ENSG00000205078.5	SYCE1L	1.73529	1.98163	5.82254	0.0204519	0.280437
ENSG00000109163.6	GNRHR	1.7348	-2.43244	4.52556	0.0395506	0.37518
ENSG00000116745.6	RPE65	1.73434	1.27928	59.2956	1.90533e-09	3.55835e-06
ENSG00000249767.1	ENPP7P10	1.73251	-3.38191	2.09471	0.155531	0.61584
ENSG00000253287.1	RP11-281N10.1	1.73202	-3.39807	2.98206	0.092451	0.521633
ENSG00000224490.5	TTC21B-AS1	1.73174	-2.91428	2.61439	0.113687	0.561307
ENSG00000278158.1	AP001059.6	1.73059	-3.34508	1.79082	0.189613	0.657179
ENSG00000229604.2	MTATP8P2	1.73016	-3.47573	3.84181	0.129592	0.581717
ENSG00000225071.1	GS1-184P14.2	1.73001	-2.27256	1.35215	0.25173	0.719938
ENSG00000170837.2	GPR27	1.72989	-3.24823	1.56956	0.218728	0.687634
ENSG00000272940.1	CTA-384D8.33	1.72974	-3.2724	1.49025	0.229825	0.700249
ENSG00000264990.1	RP11-215E13.2	1.72952	-3.4277	1.67099	0.204749	0.672377
ENSG00000249994.1	CTD-2383I20.1	1.72935	-2.47704	7.68603	0.00838019	0.177455
ENSG00000101134.11	DOK5	1.72816	-2.88058	1.74472	0.193981	0.661357
ENSG00000152207.7	CYSLTR2	1.72443	-2.01897	3.95391	0.0535715	0.425645
ENSG00000229862.5	RP11-505P4.7	1.72321	-2.95468	4.44825	0.0411865	0.380312
ENSG00000167083.6	GNGT2	1.72271	-2.00723	2.66574	0.110307	0.555423
ENSG00000272144.1	CTD-2035E11.5	1.72133	-3.17278	2.84233	0.10087	0.539181
ENSG00000255276.1	RRM1-AS1	1.71928	-2.32304	4.5966	0.0381097	0.370998
ENSG00000162888.4	C1orf147	1.71591	-3.26574	1.78145	0.192585	0.660545
ENSG00000278075.1	RP11-248M19.1	1.71423	-2.79066	8.03853	0.00712221	0.163828
ENSG00000050767.15	COL23A1	1.71411	-2.88116	0.877739	0.354838	0.807576
ENSG00000145861.7	C1QTNF2	1.71211	-1.49357	27.6169	5.11386e-06	0.00176004
ENSG00000237852.1	RP4-630A11.3	1.70849	-3.03926	2.81476	0.101128	0.539181
ENSG00000233190.1	RPS24P13	1.70815	-3.28605	6.64835	0.0902749	0.517178
ENSG00000251630.1	RP11-241F15.9	1.70769	-3.62499	1.79491	0.193067	0.660828
ENSG00000251000.1	AC008592.3	1.70561	-2.74879	3.41753	0.0718409	0.4726
ENSG00000225752.1	RP1-45I4.2	1.70512	-3.55103	1.83628	0.183523	0.649488
ENSG00000189295.13	ANKRD62P1-PARP4P3	1.70425	-3.58347	1.26239	0.269725	0.737687
ENSG00000279236.1	RP11-120K19.3	1.7042	-3.50056	1.47415	0.234702	0.704531
ENSG00000283485.1	AC090094.1	1.70221	3.04157	1.52264	0.224356	0.693609
ENSG00000276664.1	TUG1_1	1.70186	-3.33183	2.29143	0.137881	0.593646
ENSG00000233929.1	MT1XP1	1.70112	-1.15016	4.11452	0.0491493	0.410743
ENSG00000234478.1	RP11-275I14.4	1.70081	-3.1991	3.42192	0.0722561	0.473051
ENSG00000184113.9	CLDN5	1.69959	-2.69453	1.41585	0.242243	0.710737
ENSG00000213495.3	RP11-416L21.1	1.69874	-2.69628	5.83829	0.020293	0.279425
ENSG00000268434.5	AC011530.4	1.6982	0.047534	7.38165	0.00965794	0.191133
ENSG00000223842.1	RP11-135J2.3	1.69703	-2.98903	3.35364	0.0744439	0.47779
ENSG00000271365.1	RP1-85D24.3	1.69663	-3.57812	1.6384	0.210913	0.678752
ENSG00000207332.1	RNU6-146P	1.69628	-2.29063	1.7221	0.196835	0.664174
ENSG00000199631.1	SNORD33	1.69583	-3.71256	1.97845	0.200689	0.668221
ENSG00000264673.1	RP11-92B11.3	1.69494	-2.94389	4.07512	0.0501956	0.413405
ENSG00000257159.1	RP11-58A17.3	1.69138	-3.43205	1.68037	0.202824	0.670349
ENSG00000181036.13	FCRL6	1.69119	-2.69357	3.21524	0.08045	0.493333
ENSG00000268221.5	OPN1MW	1.69108	-3.71016	1.1443	0.294819	0.756862
ENSG00000126733.20	DACH2	1.69031	-2.94728	4.74922	0.0352039	0.359475
ENSG00000233611.3	AC079135.1	1.68994	0.226558	4.38223	0.0426421	0.386735
ENSG00000256916.1	RP11-817J15.2	1.6888	-0.89561	8.99347	0.00462354	0.129899
ENSG00000283039.1	KLF18	1.68792	-3.36488	1.59605	0.221459	0.690181
ENSG00000278934.1	CTD-2006M22.2	1.68792	-3.38675	1.33883	0.25802	0.726154
ENSG00000239246.3	RP11-464D20.2	1.68707	-2.41793	2.69892	0.108184	0.551417
ENSG00000213761.4	MT1P1	1.68637	-1.94205	4.56119	0.0388207	0.373004
ENSG00000143195.12	ILDR2	1.68609	2.59351	24.02	1.59156e-05	0.00357436
ENSG00000188280.11	AC007731.1	1.68572	-3.44796	1.46837	0.233869	0.703874
ENSG00000270379.5	HEATR9	1.67933	-2.05936	2.12456	0.152691	0.613882
ENSG00000226620.7	LINC00343	1.67793	-3.3819	1.3445	0.255909	0.724508
ENSG00000229721.3	RP11-252I14.1	1.67748	-3.32402	3.87994	0.117704	0.567741
ENSG00000223525.1	RABGAP1L-IT1	1.67563	-1.38329	5.42919	0.0248857	0.305763
ENSG00000104450.12	SPAG1	1.6735	3.2233	18.6733	9.85077e-05	0.0122647
ENSG00000250699.1	AP000892.4	1.673	-3.21868	2.32736	0.134914	0.590258
ENSG00000269226.7	RP11-722G7.1	1.67097	-0.830853	36.4378	4.06301e-07	0.000294228
ENSG00000258731.1	RP11-547D23.1	1.67088	-3.50588	1.56247	0.221517	0.690288
ENSG00000244371.2	PFN1P8	1.67079	-2.53717	5.68001	0.0219512	0.287583
ENSG00000280394.1	CTC-503J8.8	1.66815	-3.74417	2.37729	0.135494	0.591155
ENSG00000220370.1	RP3-399J4.2	1.66745	-3.36122	3.54783	0.1426	0.599461
ENSG00000277925.1	Telomerase-vert	1.66728	-2.97203	0.766344	0.386943	0.830424
ENSG00000267059.2	AC005943.2	1.667	-0.0537331	2.9525	0.093407	0.523115
ENSG00000265967.1	AC100830.4	1.66569	-2.39815	3.27573	0.0777605	0.486732
ENSG00000260447.1	RP11-304L19.2	1.66453	-1.07326	2.83438	0.0999853	0.5374
ENSG00000251080.1	RP11-415C15.1	1.6638	-3.244	2.2929	0.137757	0.593646
ENSG00000248996.1	RP11-1334A24.6	1.66323	-2.68085	3.88681	0.0555474	0.429895
ENSG00000147100.10	SLC16A2	1.66318	-1.76812	10.2651	0.00264754	0.0941668
ENSG00000261816.1	RP11-863P13.2	1.663	-3.41171	2.03664	0.161238	0.622965
ENSG00000204464.7	C1orf195	1.66147	-3.75637	1.21995	0.281109	0.748755
ENSG00000232083.3	RPL31P7	1.66129	-2.84756	3.45209	0.106485	0.549201
ENSG00000254506.1	RP11-748H22.1	1.65706	-3.04159	1.85634	0.180601	0.646332
ENSG00000279213.1	SNX18P10	1.6567	-3.51347	2.62528	0.11296	0.559582
ENSG00000242358.1	RPS21P4	1.65654	-3.08316	3.25391	0.149829	0.609694
ENSG00000230782.1	RP11-508N12.2	1.65171	-3.14777	1.3842	0.246828	0.714317
ENSG00000106952.7	TNFSF8	1.65094	-3.31276	1.62578	0.211651	0.679534
ENSG00000183822.3	CTA-833B7.2	1.64964	-3.62042	1.06395	0.312049	0.771485
ENSG00000251031.1	CTC-367F4.1	1.64867	-3.02104	2.24971	0.14142	0.597308
ENSG00000162840.4	MT2P1	1.64864	-2.21873	2.09525	0.155479	0.61584
ENSG00000238217.5	AC093590.1	1.64854	-2.55788	1.73654	0.195007	0.662356
ENSG00000168386.18	FILIP1L	1.64523	-2.00594	3.36557	0.0739496	0.476576
ENSG00000005379.15	TSPOAP1	1.64518	-0.742137	4.50517	0.039975	0.376504
ENSG00000226957.1	RP4-533D7.4	1.64452	-3.064	2.05343	0.159563	0.621092
ENSG00000215049.3	PRDX2P1	1.64263	-3.16039	5.46564	0.0482044	0.407478
ENSG00000146352.12	CLVS2	1.64068	-2.89401	1.2998	0.268152	0.735828
ENSG00000266875.2	RN7SL408P	1.64053	-3.27583	1.84003	0.182485	0.648387
ENSG00000214940.8	NPIPA8	1.63875	1.06536	2.38833	0.130048	0.582215
ENSG00000266729.5	DSG1-AS1	1.63842	-3.53128	0.985864	0.327695	0.785034
ENSG00000231993.1	EP300-AS1	1.63797	-1.9701	7.94338	0.00744059	0.166388
ENSG00000250012.1	RP11-124N2.1	1.63795	-2.91873	3.49718	0.0687372	0.463627
ENSG00000248605.5	CTD-2306M5.1	1.63794	-1.29053	12.5605	0.00101262	0.0509673
ENSG00000239093.1	snoU13	1.63772	-3.63382	1.49179	0.233168	0.703401
ENSG00000178531.5	CTXN1	1.63746	4.01063	8.87508	0.00487478	0.133687
ENSG00000234795.9	RFTN1P1	1.63512	-3.26215	2.27087	0.139612	0.595898
ENSG00000171819.4	ANGPTL7	1.63437	-3.16653	1.21408	0.278909	0.746477
ENSG00000280016.1	RP11-191F9.1	1.63414	-3.52145	1.75957	0.193426	0.66129
ENSG00000133863.6	TEX15	1.63365	-3.35721	3.73752	0.110756	0.555908
ENSG00000258280.1	RP11-1028N23.2	1.63198	-3.21005	3.22192	0.0801483	0.492891
ENSG00000269271.1	CTB-83J4.2	1.63006	-3.65385	2.16062	0.150683	0.611127
ENSG00000207129.1	RNA5SP187	1.62854	-3.6635	1.45535	0.238801	0.708613
ENSG00000205436.7	EXOC3L4	1.62768	-1.29689	11.9413	0.00130536	0.0596129
ENSG00000237748.1	UQCRBP1	1.62745	-2.90933	2.71293	0.107301	0.549916
ENSG00000279977.1	CTD-3222D19.4	1.62649	-2.45643	23.7747	0.00225592	0.0857057
ENSG00000206754.1	SNORD101	1.62592	-2.6407	2.29793	0.137339	0.593646
ENSG00000181541.5	MAB21L2	1.62419	-3.01911	1.22367	0.275713	0.742347
ENSG00000250961.1	CTD-2023N9.1	1.62395	-3.15846	1.94051	0.172558	0.637271
ENSG00000271781.1	CTD-2589H19.6	1.62016	-1.75077	1.72563	0.196387	0.663866
ENSG00000215386.11	MIR99AHG	1.6201	-2.16318	4.017	0.0517842	0.41944
ENSG00000241612.1	RP13-585F24.1	1.62004	-1.34398	4.12999	0.0487451	0.40939
ENSG00000134516.15	DOCK2	1.61948	-1.17458	1.46264	0.234764	0.704593
ENSG00000232223.1	CNN2P10	1.6189	-3.16307	2.22093	0.152371	0.613667
ENSG00000155754.14	ALS2CR11	1.61835	-2.3322	0.94454	0.336901	0.793375
ENSG00000123570.3	RAB9B	1.61794	-1.66278	5.75125	0.0211875	0.284456
ENSG00000209042.1	SNORD12C	1.61684	-3.52379	1.7428	0.19551	0.66275
ENSG00000241357.1	RP11-758P17.2	1.61551	-3.55065	1.7122	0.238591	0.708604
ENSG00000212296.1	SNORD72	1.6155	-3.55002	1.37414	0.249163	0.716935
ENSG00000222431.1	RNU6-141P	1.61441	-3.86483	1.2118	0.295873	0.75783
ENSG00000214380.4	RP11-457K10.2	1.61404	-3.10515	5.73684	0.0260044	0.312053
ENSG00000273267.1	RP11-338K13.1	1.61298	-3.6133	1.91825	0.179708	0.645297
ENSG00000118729.11	CASQ2	1.6102	-3.15481	1.91348	0.17418	0.639461
ENSG00000173698.17	ADGRG2	1.60951	0.556294	4.62011	0.0376455	0.369465
ENSG00000238804.1	snoU13	1.60907	-3.40111	2.40211	0.130332	0.582529
ENSG00000236058.3	RP11-215A21.2	1.60882	-1.30464	4.54776	0.0390939	0.373502
ENSG00000238140.1	RP11-253A20.1	1.6087	-3.40668	2.20107	0.146301	0.605192
ENSG00000183911.7	RPL21P132	1.60827	-3.43997	3.23139	0.152297	0.613616
ENSG00000252412.1	Y_RNA	1.60784	-3.65056	1.26043	0.269352	0.737556
ENSG00000213062.4	RP1-206D15.6	1.6073	-2.37318	1.84637	0.18175	0.647695
ENSG00000262003.1	RP11-676J12.7	1.6056	0.0498165	14.1771	0.000530688	0.034363
ENSG00000269403.1	CTD-2616J11.11	1.60502	-2.32651	3.22269	0.0801132	0.492891
ENSG00000140287.10	HDC	1.60446	-2.45784	1.46214	0.235625	0.705622
ENSG00000226216.1	RPS12P5	1.60437	-3.53696	3.52875	0.196464	0.663937
ENSG00000239486.1	RP11-163E9.1	1.60365	-3.15519	2.11331	0.153754	0.614343
ENSG00000169248.12	CXCL11	1.60271	-3.18433	1.5281	0.224112	0.693382
ENSG00000207989.3	MIR493	1.60234	-3.67655	1.39162	0.247001	0.714367
ENSG00000242614.3	RN7SL164P	1.60203	-3.6296	1.60332	0.214756	0.682747
ENSG00000239510.2	RPL9P5	1.6014	-3.48574	2.92748	0.152198	0.613425
ENSG00000277892.1	MIR6746	1.59993	-3.79115	1.34809	0.257854	0.726037
ENSG00000232830.5	RP11-144C15.1	1.59974	-3.02059	7.03137	0.0210771	0.283725
ENSG00000157399.14	ARSE	1.59795	-2.59927	1.64802	0.206548	0.674752
ENSG00000226431.1	RP11-416N2.3	1.59419	-2.9192	2.2806	0.13879	0.59464
ENSG00000171659.13	GPR34	1.59335	-2.78512	1.28742	0.26375	0.731908
ENSG00000254901.7	BORCS8	1.59255	3.21987	4.53507	0.0393542	0.374382
ENSG00000235036.4	RP5-1099D15.1	1.5924	1.40019	4.33298	0.0437646	0.390874
ENSG00000267472.1	LOC440461	1.59231	-3.18389	1.89763	0.176539	0.641702
ENSG00000224220.1	AC104699.1	1.59192	-3.72658	1.16283	0.289963	0.754235
ENSG00000259235.1	RP11-605F22.2	1.59144	-3.52204	2.39557	0.151637	0.612416
ENSG00000235209.1	CTA-150C2.13	1.59073	-3.23138	1.48809	0.230156	0.700537
ENSG00000234479.2	AP1B1P1	1.58968	-3.31832	1.99378	0.165608	0.628127
ENSG00000258748.1	CTD-2223O18.1	1.58954	-3.51262	1.54254	0.223447	0.692772
ENSG00000254991.1	RP13-631K18.3	1.58882	-0.903571	10.5219	0.00237105	0.0881052
ENSG00000254138.1	RP11-152K4.2	1.58781	-3.58596	1.40237	0.245223	0.7129
ENSG00000251257.2	CTD-2263F21.1	1.58744	-1.6606	3.07894	0.0869004	0.50863
ENSG00000261728.1	RP11-307O13.1	1.58703	-2.81676	1.59759	0.213495	0.681081
ENSG00000251008.1	ORAOV1P1	1.58648	-3.49296	1.56954	0.219533	0.68834
ENSG00000253182.1	RP11-486M23.2	1.58622	-3.60242	1.93673	0.17484	0.640251
ENSG00000231579.3	RPL7P21	1.58612	-2.90123	4.46551	0.0408149	0.379563
ENSG00000187094.11	CCK	1.5857	-0.745451	9.52435	0.00365484	0.113862
ENSG00000163352.5	LENEP	1.58568	-3.25138	1.46656	0.232931	0.703401
ENSG00000078579.8	FGF20	1.58489	-3.20753	2.36485	0.136477	0.592775
ENSG00000061918.12	GUCY1B3	1.58444	-3.10807	1.42316	0.24183	0.710237
ENSG00000263680.2	RP11-57A1.1	1.58382	-2.52107	3.36457	0.0739911	0.476621
ENSG00000231031.6	AC008271.1	1.58378	-3.30314	1.1935	0.282224	0.749753
ENSG00000136872.17	ALDOB	1.58359	-2.78607	1.59649	0.214228	0.682417
ENSG00000206531.10	CD200R1L	1.58349	-3.04689	1.41055	0.242459	0.71085
ENSG00000274995.1	RP11-321F6.2	1.58316	-3.37266	2.15974	0.150764	0.611127
ENSG00000137880.5	GCHFR	1.581	-0.327511	18.2517	0.000114624	0.0136031
ENSG00000254719.1	RP11-351I24.3	1.5808	1.4196	3.17261	0.0824078	0.499942
ENSG00000165376.10	CLDN2	1.57973	1.41231	21.1099	4.19984e-05	0.00702923
ENSG00000078053.16	AMPH	1.57969	-3.15746	4.7	0.137765	0.593646
ENSG00000259254.1	CTD-2339L15.3	1.57929	-3.2829	3.30358	0.0843036	0.503862
ENSG00000184523.3	PTGER4P2	1.57807	-3.44818	1.63725	0.210148	0.678148
ENSG00000267332.1	BOLA3P2	1.57757	-3.5871	1.87635	0.190257	0.658257
ENSG00000116194.12	ANGPTL1	1.57617	-2.67506	1.74753	0.194919	0.662178
ENSG00000082126.17	MPP4	1.57608	-0.583349	7.17991	0.0106186	0.200268
ENSG00000229674.1	AL121578.7	1.57592	-3.53243	1.16778	0.287383	0.753449
ENSG00000064835.10	POU1F1	1.57586	-3.31361	1.17222	0.286484	0.752705
ENSG00000229687.2	RP4-654H19.2	1.57583	-3.60495	1.77015	0.244484	0.712219
ENSG00000189068.9	VSTM1	1.57561	-2.53561	0.949673	0.336612	0.792748
ENSG00000202031.1	SNORD38A	1.57454	-3.11043	2.04713	0.160189	0.621563
ENSG00000229237.2	HMGN1P37	1.57444	-1.99817	6.51186	0.0146033	0.238026
ENSG00000222686.1	RNU4-72P	1.57442	-3.56974	1.36928	0.249344	0.717013
ENSG00000277474.1	MIR6894	1.57406	-3.66826	1.4866	0.233961	0.703965
ENSG00000146809.12	ASB15	1.5729	-2.61491	0.940909	0.338281	0.794201
ENSG00000269082.1	CTD-2620I22.1	1.57286	-3.53573	2.60618	0.114862	0.56369
ENSG00000277396.1	Metazoa_SRP	1.57014	-2.23186	3.43558	0.071124	0.470658
ENSG00000235090.1	RPL7L1P3	1.57008	-3.29643	3.48289	0.12083	0.57274
ENSG00000210196.2	MT-TP	1.56993	1.94054	19.4686	7.42619e-05	0.0103515
ENSG00000259026.1	RP11-907D1.1	1.56946	-3.17401	1.36482	0.249557	0.717201
ENSG00000183036.10	PCP4	1.56734	-2.94047	2.3525	0.134237	0.589404
ENSG00000145642.11	FAM159B	1.56709	-3.34583	1.34473	0.253015	0.721307
ENSG00000205054.6	LINC01121	1.56602	-2.07171	5.66242	0.0221442	0.288523
ENSG00000236942.1	RP11-6B6.3	1.56475	-2.91958	2.61404	0.113711	0.561307
ENSG00000250767.1	RP11-1084J3.3	1.56419	-3.26346	3.37187	0.0736903	0.475596
ENSG00000259066.5	RP11-371E8.4	1.56332	-1.7883	4.0045	0.0521331	0.421005
ENSG00000228817.4	BACH1-IT2	1.56253	-2.98056	2.5667	0.116932	0.567144
ENSG00000237819.5	AC002454.1	1.56232	-1.74045	5.32719	0.026198	0.313152
ENSG00000259522.2	RP11-468E2.2	1.56227	1.19615	3.71137	0.0611038	0.443153
ENSG00000169429.10	CXCL8	1.56216	1.65486	26.2748	7.75082e-06	0.0024339
ENSG00000283554.1	RP11-413N19.2	1.56172	-3.48552	1.54097	0.222209	0.690816
ENSG00000237170.3	RPS7P15	1.56056	-3.0049	5.81088	0.0438876	0.39148
ENSG00000236242.1	MYO16-AS1	1.56014	-3.35467	1.50111	0.227601	0.697531
ENSG00000270008.1	RP11-298P3.4	1.56005	-2.24935	4.34384	0.0435143	0.389915
ENSG00000250461.1	RP11-631M6.2	1.55688	-2.2297	5.24931	0.0272505	0.320184
ENSG00000170373.8	CST1	1.55656	-3.38402	1.08082	0.3047	0.765623
ENSG00000102239.4	BRS3	1.55524	-3.05548	1.38412	0.24684	0.714317
ENSG00000260566.2	RP11-20G6.3	1.55518	1.20166	7.18811	0.0105776	0.200017
ENSG00000230980.1	RPL36AP39	1.55508	-2.39744	3.2632	0.0783094	0.488527
ENSG00000232825.1	RP5-896L10.1	1.55502	-2.83939	1.98364	0.167273	0.630012
ENSG00000150667.6	FSIP1	1.55259	-1.1917	1.675	0.202945	0.670449
ENSG00000216285.5	RP11-490H24.5	1.54865	-1.60032	2.68294	0.109201	0.552967
ENSG00000255501.1	CARD18	1.5482	-3.29542	1.13071	0.295039	0.757105
ENSG00000264618.2	RN7SL732P	1.54813	-3.57096	2.42837	0.201814	0.669743
ENSG00000184986.10	TMEM121	1.54804	1.19209	10.3717	0.00252889	0.0919419
ENSG00000268412.2	TRMT112P6	1.54672	-3.38844	3.49853	0.110708	0.555908
ENSG00000235459.5	RPS26P31	1.54647	-2.40054	2.95457	0.0932962	0.522741
ENSG00000225376.5	TMEM246-AS1	1.54478	-3.71024	1.06089	0.311714	0.771165
ENSG00000237975.6	FLG-AS1	1.54316	0.708167	13.3012	0.000750917	0.0429075
ENSG00000121966.6	CXCR4	1.54243	-0.696878	9.62323	0.00349958	0.1108
ENSG00000213231.12	TCL1B	1.54176	-3.03701	2.62059	0.114627	0.563114
ENSG00000206712.1	RNU6-26P	1.5413	-3.19424	2.74816	0.105119	0.547154
ENSG00000226761.3	TAS2R46	1.54005	-3.52867	1.42463	0.240817	0.70967
ENSG00000225083.1	GRTP1-AS1	1.53908	-2.85728	1.91899	0.173576	0.63868
ENSG00000204889.10	KRT40	1.53905	-2.13932	2.09249	0.155745	0.615897
ENSG00000188996.4	HUS1B	1.53778	-2.24807	4.92899	0.0320869	0.346703
ENSG00000278571.1	MIR7161	1.53765	-3.45277	1.79451	0.189169	0.657005
ENSG00000258569.1	RP11-99E15.2	1.53759	-3.18395	2.23912	0.143685	0.601787
ENSG00000261544.1	RP11-16E23.3	1.53674	-3.56855	1.70962	0.201533	0.669703
ENSG00000251221.1	LINC01337	1.53565	-2.89159	2.28302	0.138586	0.594193
ENSG00000240785.1	RPL36AP21	1.5356	-2.68251	2.28811	0.138158	0.593728
ENSG00000227523.1	RPS20P15	1.53546	-3.54429	2.89903	0.0963222	0.529086
ENSG00000269053.1	CTD-2521M24.8	1.53546	-3.48713	1.75322	0.192921	0.660545
ENSG00000164125.15	FAM198B	1.53488	2.13025	33.296	9.64972e-07	0.000552275
ENSG00000207307.1	RNU6-145P	1.53145	-3.56344	1.62984	0.241263	0.70989
ENSG00000134363.11	FST	1.53024	-0.204412	12.7443	0.000939742	0.0489236
ENSG00000054803.3	CBLN4	1.52928	-3.34059	1.28844	0.264935	0.732814
ENSG00000258884.1	CTD-3035D6.2	1.52926	-1.94241	6.39699	0.0154373	0.244857
ENSG00000231550.1	PTCHD3P2	1.52923	-3.62022	1.26794	0.269589	0.737556
ENSG00000230474.1	ATP6V1G1P7	1.52846	-3.42073	2.11173	0.15452	0.615323
ENSG00000224855.5	OPA1-AS1	1.5281	-3.37497	1.37529	0.247779	0.715348
ENSG00000108255.7	CRYBA1	1.52763	-2.90265	2.20454	0.145992	0.604904
ENSG00000278338.4	VWA8-AS1	1.5257	-2.50244	3.37003	0.073766	0.475825
ENSG00000264044.1	RP11-192H23.7	1.52387	-3.11746	1.46466	0.233228	0.703401
ENSG00000197714.8	ZNF460	1.52345	1.28642	5.32689	0.0262019	0.313152
ENSG00000250015.1	CTC-339F2.2	1.52285	-3.5618	1.36228	0.250537	0.718438
ENSG00000271047.1	RP11-760D2.12	1.52111	-1.83528	1.35086	0.251953	0.720079
ENSG00000258657.5	RP11-104E19.1	1.51997	-2.85887	4.22167	0.0464227	0.401087
ENSG00000244490.1	RWDD4P1	1.51967	-3.13836	3.86422	0.0562306	0.431895
ENSG00000275853.1	Metazoa_SRP	1.51795	-3.1157	2.81684	0.101006	0.539181
ENSG00000226631.1	SLC9A3P3	1.51783	-3.57937	1.26851	0.271984	0.738596
ENSG00000227640.2	SOX21-AS1	1.51777	-3.11785	1.58088	0.217914	0.686202
ENSG00000268593.3	CTD-2611O12.6	1.51768	-3.51267	1.40977	0.242588	0.710897
ENSG00000163739.4	CXCL1	1.51571	0.0615222	9.77466	0.00327522	0.106622
ENSG00000135604.9	STX11	1.51524	0.983069	24.673	1.28862e-05	0.00315347
ENSG00000250794.2	ALG1L12P	1.51472	-2.39527	6.36995	0.015641	0.246669
ENSG00000255689.1	RP11-136I14.5	1.51283	-2.21064	3.81909	0.0576232	0.434157
ENSG00000277010.1	RP11-616M22.12	1.5123	-3.17784	1.88929	0.176865	0.641806
ENSG00000132932.16	ATP8A2	1.51058	-1.81087	1.21743	0.27692	0.744185
ENSG00000240871.4	KRTAP4-7	1.51048	-1.37591	5.19323	0.0280366	0.325009
ENSG00000206834.1	SNORA1	1.51012	-3.52537	3.10187	0.0857757	0.506602
ENSG00000243883.3	RN7SL419P	1.50976	-3.54868	1.47115	0.232777	0.703401
ENSG00000158406.4	HIST1H4H	1.5094	-1.77862	1.64398	0.207095	0.675529
ENSG00000244537.2	KRTAP4-2	1.50746	-3.72511	0.850359	0.367795	0.818082
ENSG00000261113.1	RP11-141O15.1	1.50666	-2.95643	1.96475	0.168648	0.631675
ENSG00000226571.1	RP11-445F6.2	1.50539	-3.16189	1.21115	0.278144	0.745162
ENSG00000230523.1	RP3-437I16.1	1.50459	-3.21005	1.31043	0.260226	0.727974
ENSG00000250090.1	RP13-401N8.3	1.50448	-2.23689	2.39526	0.129508	0.581717
ENSG00000224509.2	AC010884.1	1.5044	-2.98102	1.86799	0.179873	0.645303
ENSG00000231933.7	CTA-125H2.2	1.50416	-3.5726	1.37971	0.248225	0.715634
ENSG00000231005.1	RP3-481F12.1	1.50345	-3.66218	2.77236	0.231767	0.702548
ENSG00000240057.5	RP11-572M11.4	1.50321	-2.12096	5.46434	0.02445	0.302294
ENSG00000261038.1	RP1-149C7.1	1.50187	-2.58681	6.02409	0.018517	0.267835
ENSG00000270528.1	RP11-674I16.2	1.50032	-3.15721	6.26088	0.0582169	0.43502
ENSG00000233589.1	RP4-694A7.2	1.49832	3.58018	52.9966	7.2732e-09	9.92623e-06
ENSG00000113525.9	IL5	1.49496	-3.22038	1.1599	0.28788	0.753612
ENSG00000212663.2	RP1-122K4.3	1.49359	-2.9897	5.60898	0.077249	0.485825
ENSG00000250781.1	RP11-63A11.1	1.49144	-3.41755	1.59516	0.213837	0.681957
ENSG00000154165.4	GPR15	1.49124	0.581972	18.2347	0.000115328	0.013641
ENSG00000229258.5	RP11-552D8.1	1.49063	-3.51082	1.44675	0.236616	0.706553
ENSG00000135355.3	GJA10	1.49042	-3.29487	1.13691	0.293148	0.756332
ENSG00000161992.5	PRR35	1.49034	-3.57248	1.23967	0.279162	0.746872
ENSG00000059804.15	SLC2A3	1.49029	2.06186	25.9407	8.60827e-06	0.00258861
ENSG00000226647.2	RP11-336A10.2	1.49029	-2.91754	2.837	0.100452	0.53803
ENSG00000245080.6	MIR3150B	1.49006	-2.75728	1.60459	0.213093	0.680923
ENSG00000243083.5	LINC00870	1.48873	-2.09947	2.87854	0.0974664	0.531422
ENSG00000235848.4	RMDN2-AS1	1.48834	-2.58177	1.87188	0.178827	0.644222
ENSG00000239517.1	CTD-2503O16.1	1.48797	-3.57849	2.41964	0.234854	0.704647
ENSG00000231876.7	AC009158.1	1.48571	-2.90288	2.12428	0.152717	0.613882
ENSG00000270723.1	RPL23AP92	1.48567	-3.55372	1.67262	0.204534	0.672206
ENSG00000175899.14	A2M	1.48494	-2.33136	1.68327	0.202443	0.670313
ENSG00000206634.1	SNORA22	1.48377	-3.47048	1.24672	0.271308	0.738596
ENSG00000230262.6	MIRLET7DHG	1.48302	-2.39792	4.89191	0.0327045	0.349966
ENSG00000170006.11	TMEM154	1.48299	0.0103484	14.1442	0.000537585	0.0346201
ENSG00000228737.2	AC008781.7	1.48265	-3.05975	2.84396	0.0994328	0.536293
ENSG00000226723.2	RP11-142L4.3	1.48248	-3.10347	7.48885	0.0463678	0.400808
ENSG00000225356.3	RP11-433O3.1	1.48151	-2.00393	1.91923	0.173549	0.63868
ENSG00000228053.1	RP11-151F5.2	1.48124	-1.56874	3.31966	0.0758707	0.481436
ENSG00000269635.1	AC004257.1	1.48115	-3.37514	3.21209	0.0946017	0.525164
ENSG00000258367.2	RP11-536C10.3	1.48063	-3.29815	2.97722	0.134478	0.589655
ENSG00000270954.1	RPSAP75	1.4806	-2.68439	2.71253	0.107326	0.549916
ENSG00000254821.1	RP3-400B16.4	1.48031	-3.42198	1.64579	0.207433	0.675819
ENSG00000229278.1	RP11-483F11.7	1.47978	-1.54572	3.68741	0.061909	0.445865
ENSG00000140107.10	SLC25A47	1.47834	-2.36543	2.54385	0.119148	0.569561
ENSG00000275680.1	Metazoa_SRP	1.47808	-3.33818	2.50515	0.12333	0.574397
ENSG00000258303.1	RP11-887P2.6	1.47757	-1.74754	7.92583	0.00750094	0.167398
ENSG00000113578.17	FGF1	1.47743	0.255343	7.26718	0.0101911	0.195372
ENSG00000239002.3	SCARNA10	1.47663	-3.27475	1.59565	0.214346	0.682628
ENSG00000232439.1	RPL18AP7	1.47592	-2.38143	4.63242	0.0374049	0.369242
ENSG00000242958.1	RP11-662B19.1	1.47563	-3.80571	1.32823	0.269313	0.737556
ENSG00000275302.1	CCL4	1.47435	-3.47055	1.52617	0.225861	0.695846
ENSG00000273046.1	RP11-834C11.14	1.47368	0.216234	6.33846	0.0158818	0.24853
ENSG00000242405.2	RP11-267J23.1	1.47302	-2.51455	3.56504	0.0662099	0.456877
ENSG00000207145.1	SNORA18	1.47279	-1.75557	1.56666	0.217897	0.686202
ENSG00000263105.1	RP11-95P2.3	1.47275	-2.1531	3.04704	0.0884921	0.51267
ENSG00000176239.7	OR51B6	1.4727	-3.02549	1.17824	0.284667	0.751038
ENSG00000171889.3	MIR31HG	1.47235	-1.22239	11.3473	0.00167148	0.0700247
ENSG00000255903.2	RPL12P46	1.47219	-3.59772	1.51921	0.301944	0.763063
ENSG00000261528.2	AC002400.1	1.47216	-3.61646	1.10373	0.301476	0.762413
ENSG00000274848.1	Metazoa_SRP	1.47209	-3.02097	3.0046	0.0906615	0.517957
ENSG00000152430.17	BOLL	1.47196	-2.12912	3.40836	0.0722082	0.472948
ENSG00000226673.2	LINC01108	1.47146	-2.56978	2.64362	0.111749	0.556922
ENSG00000226088.1	RP11-180O5.2	1.47045	-3.12875	2.26897	0.139774	0.596105
ENSG00000167774.2	CTD-2550O8.5	1.47022	-0.98464	1.52161	0.224511	0.693715
ENSG00000227172.2	AC011290.4	1.46975	-3.47737	1.17203	0.285408	0.751683
ENSG00000235111.1	RP1-29C18.8	1.46748	-1.2039	8.68347	0.00531267	0.14003
ENSG00000267308.1	AC004510.3	1.4674	-1.46674	6.12212	0.0176482	0.261382
ENSG00000278213.1	CNTNAP3P5	1.466	-2.91699	2.32155	0.135389	0.59099
ENSG00000129167.9	TPH1	1.46597	-0.488966	10.4686	0.00242582	0.089171
ENSG00000013016.15	EHD3	1.46565	-2.58519	1.57902	0.216125	0.684458
ENSG00000254002.1	RP11-213G6.2	1.46444	-2.93007	2.11235	0.153845	0.614547
ENSG00000254428.1	RP11-110I1.11	1.46426	-1.71315	5.19089	0.02807	0.325077
ENSG00000213082.3	PPP1R14BP2	1.46396	-3.41468	5.05901	0.113512	0.560985
ENSG00000254641.1	RP11-732A19.2	1.46284	-3.05131	2.0811	0.156847	0.617917
ENSG00000116014.9	KISS1R	1.4627	-0.936877	7.20313	0.010503	0.199405
ENSG00000266308.2	RN7SL510P	1.46175	-3.0262	3.30773	0.0763786	0.482698
ENSG00000239472.3	RN7SL221P	1.46152	-2.89619	2.33558	0.134246	0.589404
ENSG00000269139.2	CTD-3193O13.8	1.46143	-3.24615	0.824141	0.36979	0.819128
ENSG00000224568.1	AC096669.3	1.46041	-2.59882	3.76553	0.0593256	0.438166
ENSG00000224655.5	AC018737.3	1.45977	-3.16534	1.19533	0.281861	0.749669
ENSG00000219776.2	RPL21P67	1.45954	-2.7664	2.51956	0.121081	0.573063
ENSG00000258402.1	RP11-516J2.1	1.45919	-3.41981	2.42466	0.127245	0.579722
ENSG00000198019.12	FCGR1B	1.45899	-3.40992	1.06619	0.311551	0.770994
ENSG00000179915.22	NRXN1	1.45862	0.959224	4.55174	0.0390128	0.373436
ENSG00000277702.1	CH17-13I23.3	1.45614	-1.57649	2.33486	0.134305	0.589445
ENSG00000173641.17	HSPB7	1.45589	-2.12044	0.899488	0.348562	0.802306
ENSG00000271751.1	RP11-110I1.14	1.45587	-2.62807	4.6028	0.0379866	0.37051
ENSG00000256892.2	MTRNR2L7	1.45507	-3.07706	2.53708	0.143068	0.600609
ENSG00000137869.14	CYP19A1	1.45382	-0.227517	7.33964	0.00985002	0.191789
ENSG00000183549.10	ACSM5	1.45247	-3.08118	2.86536	0.0982107	0.533024
ENSG00000273855.1	RP11-133K1.12	1.45185	-3.41172	1.22777	0.2744	0.740741
ENSG00000214846.4	RP11-115L11.1	1.44981	-2.5889	4.47976	0.0405108	0.378784
ENSG00000236549.1	AC079807.3	1.4493	-3.39382	4.73334	0.123446	0.574432
ENSG00000272695.1	GAS6-AS2	1.44853	1.24252	9.74147	0.00332306	0.107514
ENSG00000226453.1	RP11-379B8.1	1.44833	-2.72621	2.00163	0.164798	0.627577
ENSG00000205898.3	RP11-3B12.4	1.44798	-3.44323	1.30531	0.260513	0.728066
ENSG00000252061.1	RNU6-415P	1.44692	-3.39983	1.48178	0.231128	0.701388
ENSG00000183308.6	AC005037.3	1.44662	-2.88975	3.61103	0.0673604	0.459392
ENSG00000227393.1	RP6-127F18.2	1.44604	-3.18562	1.66972	0.20423	0.671792
ENSG00000244578.1	LINC01391	1.44545	-2.34539	1.50753	0.227194	0.697323
ENSG00000250050.1	MTND4P9	1.44447	-3.14857	1.28717	0.263262	0.73124
ENSG00000274093.1	RP11-140H17.2	1.44348	-3.19471	1.64978	0.207579	0.676018
ENSG00000269902.1	RP6-99M1.3	1.44274	-2.30547	2.33485	0.134928	0.590258
ENSG00000226028.2	PFN1P12	1.44264	-2.96445	5.06803	0.029882	0.33449
ENSG00000243449.6	C4orf48	1.44256	3.10583	4.21378	0.0466176	0.401895
ENSG00000172789.3	HOXC5	1.44252	-0.212052	13.595	0.000667876	0.0398301
ENSG00000266283.1	RP11-627G18.1	1.44213	-3.2229	1.2757	0.265368	0.733244
ENSG00000239780.1	RPLP0P11	1.44137	-3.31204	1.80749	0.186316	0.653429
ENSG00000278513.1	RP11-123C21.3	1.43955	-3.74589	1.17742	0.293605	0.756454
ENSG00000274183.1	H2AFB1	1.43793	-3.175	3.3153	0.0760557	0.481691
ENSG00000230005.2	SNAP47-AS1	1.43732	-3.32102	1.01439	0.32033	0.778953
ENSG00000225235.1	INTS6L-AS1	1.43585	-3.31587	1.91653	0.174452	0.639752
ENSG00000198168.8	SVIP	1.43461	4.41912	33.8237	8.32257e-07	0.000500539
ENSG00000226908.1	HIST1H2BPS3	1.43455	-3.6557	1.05856	0.311412	0.770926
ENSG00000253483.1	CTC-756D1.1	1.43403	-2.14858	5.4881	0.0241602	0.300691
ENSG00000242396.1	RP11-67L3.5	1.43253	-1.83621	4.02076	0.0516799	0.418869
ENSG00000185710.9	SMG1P4	1.43217	1.76201	6.27421	0.0163857	0.25353
ENSG00000248409.1	KB-1269D1.8	1.43053	-3.62184	1.06398	0.310196	0.769776
ENSG00000209082.1	MT-TL1	1.43012	3.56131	21.154	4.13703e-05	0.00699041
ENSG00000228952.1	RP11-567G11.1	1.42991	-2.69482	3.44194	0.0708736	0.47011
ENSG00000243486.1	RP11-217E22.5	1.42978	-3.53833	1.13842	0.294131	0.756743
ENSG00000163376.11	KBTBD8	1.4297	1.38445	13.7837	0.000619694	0.0381095
ENSG00000254095.1	RP11-566H8.2	1.42968	-2.92613	2.11896	0.153219	0.613945
ENSG00000257272.1	RP11-317N8.3	1.42947	-3.2353	1.83202	0.18342	0.649484
ENSG00000259580.1	RP11-37C7.1	1.42946	-3.48862	1.78021	0.231079	0.701301
ENSG00000236311.6	TLX1NB	1.42898	-3.24578	1.14152	0.292184	0.755877
ENSG00000250726.1	RP11-616K6.1	1.42853	-3.75954	1.11172	0.304683	0.765623
ENSG00000184471.7	C1QTNF8	1.42756	-2.9309	1.621	0.210816	0.678752
ENSG00000164175.14	SLC45A2	1.42736	-2.72463	1.54488	0.224068	0.693382
ENSG00000171956.6	FOXB1	1.42499	-3.45339	1.1099	0.302034	0.763154
ENSG00000240718.3	RN7SL851P	1.4245	-3.26585	2.47916	0.123169	0.574314
ENSG00000277701.4	RP11-734K23.9	1.42389	0.979769	2.86721	0.0981059	0.532848
ENSG00000265745.2	RN7SL375P	1.42328	-3.61172	2.02605	0.164493	0.627081
ENSG00000236666.1	POTEH-AS1	1.42165	-3.2667	1.25292	0.271493	0.738596
ENSG00000171033.12	PKIA	1.42148	1.45416	25.5341	9.78845e-06	0.00272105
ENSG00000227517.6	LINC01483	1.42009	-1.76765	5.10744	0.0292872	0.331175
ENSG00000253139.1	RP11-17A4.3	1.4193	-3.75266	1.12742	0.301386	0.762413
ENSG00000261251.1	RP3-388M5.9	1.41902	-2.3972	2.18807	0.146846	0.605588
ENSG00000201207.1	Y_RNA	1.41865	-3.21976	2.33883	0.134606	0.589655
ENSG00000262730.1	RP11-1099M24.7	1.41823	-3.48314	4.91709	0.107315	0.549916
ENSG00000240032.1	RP11-274H2.3	1.41758	-3.06403	2.87412	0.0983325	0.533114
ENSG00000185839.3	RP4-592A1.2	1.41707	-2.3991	5.54961	0.023427	0.296994
ENSG00000216412.4	RPL12P2	1.41647	-2.7878	4.71236	0.0744451	0.47779
ENSG00000225950.8	NTF4	1.41629	0.0976409	10.8539	0.00205818	0.0806902
ENSG00000198237.8	RP11-98J23.2	1.41573	-0.664315	3.8958	0.0552781	0.429626
ENSG00000237774.3	RP11-129B9.1	1.41396	-2.64969	3.12654	0.0845839	0.504182
ENSG00000260464.1	RP4-561L24.3	1.41361	-1.99429	3.4968	0.0687514	0.463627
ENSG00000236545.1	AP001619.3	1.41298	-3.40941	1.1764	0.284525	0.751038
ENSG00000197582.5	GPX1P1	1.41294	0.131602	2.05136	0.159769	0.621285
ENSG00000235430.1	ZSWIM5P1	1.41264	-3.30113	1.22239	0.275438	0.741964
ENSG00000258717.1	RP11-566J3.2	1.41243	-2.99693	2.6283	0.114114	0.561584
ENSG00000229263.1	AC004691.5	1.41231	-3.56417	1.24726	0.272559	0.739183
ENSG00000126709.14	IFI6	1.41156	4.40657	12.4053	0.00107878	0.0536125
ENSG00000229146.2	SNX18P4	1.40792	-2.82595	4.1726	0.04765	0.405443
ENSG00000260100.1	RP11-220I1.5	1.4078	-3.40769	1.27063	0.267457	0.735465
ENSG00000143429.10	AC027612.6	1.40691	2.53506	8.28364	0.00636715	0.153695
ENSG00000248202.1	RP11-455B3.1	1.40603	-2.95726	2.32529	0.135083	0.590359
ENSG00000243871.3	RN7SL487P	1.40544	-3.18537	1.87122	0.178902	0.644222
ENSG00000170743.16	SYT9	1.40543	-2.84139	0.928301	0.344399	0.799225
ENSG00000175097.7	RAG2	1.40539	-3.0499	0.835665	0.368344	0.818746
ENSG00000253133.1	RP11-360L9.4	1.40334	-3.09714	2.35187	0.133556	0.588254
ENSG00000260955.2	RP11-30L15.6	1.40249	-2.60324	2.27345	0.139393	0.595699
ENSG00000207291.1	RNU6-30P	1.39984	-3.69519	1.06019	0.311045	0.770641
ENSG00000114200.9	BCHE	1.39888	-3.30308	1.01336	0.321134	0.779634
ENSG00000210049.1	MT-TF	1.39878	-2.32042	1.72618	0.196317	0.663757
ENSG00000263241.1	RP11-109M19.4	1.39596	-3.25225	1.17064	0.286202	0.752377
ENSG00000241227.3	RN7SL553P	1.39586	-3.4753	0.969472	0.330677	0.788068
ENSG00000204196.5	RPL12P16	1.39515	2.51378	3.98474	0.0526899	0.42258
ENSG00000228623.4	ZNF883	1.395	-3.04832	1.25149	0.26988	0.737687
ENSG00000267747.1	RP11-392O1.4	1.3946	-3.33715	1.18852	0.282608	0.750201
ENSG00000082293.12	COL19A1	1.39377	-1.66741	6.0463	0.0183163	0.266862
ENSG00000153253.15	SCN3A	1.39371	-0.875486	1.01295	0.320191	0.778943
ENSG00000256299.1	RP11-989F5.3	1.39335	-2.96034	1.55569	0.219485	0.68834
ENSG00000259372.2	CTD-2240J17.1	1.39314	-3.51971	1.00731	0.322003	0.780515
ENSG00000280014.1	AC006129.3	1.39253	-3.05692	1.90981	0.174584	0.640155
ENSG00000250496.2	ABT1P1	1.39188	-3.22951	6.662	0.0690737	0.464825
ENSG00000234520.5	HRAT17	1.3912	-1.14521	2.71477	0.107186	0.549916
ENSG00000270945.1	HSPE1P7	1.39066	-3.24827	2.8659	0.133218	0.587442
ENSG00000281016.1	RP11-2H3.7	1.38987	-3.27504	1.5526	0.221179	0.690181
ENSG00000243339.3	RN7SL738P	1.38981	-2.03641	11.6582	0.00146795	0.0643864
ENSG00000259685.2	CTD-2315E11.1	1.38839	-3.29631	2.14626	0.208312	0.676966
ENSG00000136960.12	ENPP2	1.38695	-0.956349	2.25883	0.140637	0.597045
ENSG00000116748.20	AMPD1	1.38494	-2.62142	1.05441	0.313169	0.772881
ENSG00000132639.12	SNAP25	1.38364	-0.967471	9.01332	0.00458279	0.129574
ENSG00000224291.1	AC012671.2	1.38344	-3.35105	1.56421	0.262647	0.730815
ENSG00000141933.9	TPGS1	1.38275	1.89108	4.62536	0.0375428	0.369465
ENSG00000256657.1	RP11-144O23.22	1.38253	-3.48007	0.962006	0.33299	0.789504
ENSG00000197238.4	HIST1H4J	1.38117	-1.08986	4.0902	0.0497922	0.412656
ENSG00000125337.16	KIF25	1.37966	-3.18536	0.779549	0.382924	0.826743
ENSG00000231684.3	EIF1P3	1.37936	-2.93593	2.41509	0.127977	0.580421
ENSG00000272861.1	RP11-332H14.1	1.37859	-3.40638	1.74435	0.19462	0.662106
ENSG00000206120.11	EGFEM1P	1.37746	-1.98423	3.57862	0.0657166	0.455093
ENSG00000225314.1	AC018634.9	1.37702	-3.7135	3.11053	0.19979	0.667233
ENSG00000277504.1	RP11-278A23.4	1.37665	-2.12217	4.58997	0.0382417	0.371493
ENSG00000233752.1	AC009414.1	1.37655	-3.10345	3.28128	0.101463	0.539652
ENSG00000265458.1	RP13-20L14.6	1.3728	-0.922807	9.15814	0.00429675	0.124462
ENSG00000165702.13	GFI1B	1.37268	-1.02186	7.5419	0.00896113	0.183563
ENSG00000235066.6	AC009303.1	1.37039	-3.19418	1.14769	0.290904	0.754906
ENSG00000254924.2	RP11-684B2.3	1.37034	-3.66481	1.12701	0.297369	0.759344
ENSG00000240271.1	RP11-200A13.2	1.36995	-2.55165	4.06318	0.0505175	0.414466
ENSG00000242479.1	RP11-383G6.4	1.36946	-1.75614	4.85228	0.0333787	0.352495
ENSG00000172164.13	SNTB1	1.36915	3.33081	46.9922	2.85217e-08	3.74838e-05
ENSG00000235946.1	LL0XNC01-240C2.1	1.36877	-2.83106	2.78533	0.10287	0.542624
ENSG00000185523.6	SPATA45	1.36849	-3.332	1.0917	0.302311	0.763416
ENSG00000256030.1	CBX3P4	1.36736	-3.37433	2.66687	0.185864	0.652672
ENSG00000225345.3	SNX18P3	1.36606	1.20994	9.46713	0.00374802	0.115113
ENSG00000268309.1	CTD-3222D19.11	1.36574	-2.84442	2.4155	0.127945	0.580421
ENSG00000229203.1	AC103564.7	1.36404	-2.74169	1.86527	0.179579	0.645207
ENSG00000171766.15	GATM	1.36291	0.711064	36.4973	3.99846e-07	0.000294228
ENSG00000237719.1	RP1-179N16.3	1.36263	-3.44788	2.14787	0.150514	0.611034
ENSG00000249996.1	RP11-359P5.1	1.36235	-3.25625	1.62637	0.209496	0.677736
ENSG00000185130.5	HIST1H2BL	1.36192	-3.18568	2.34764	0.139876	0.596105
ENSG00000253484.1	RP11-109P6.2	1.36082	-3.59493	0.920308	0.34356	0.798408
ENSG00000233993.1	RP11-379J5.5	1.36064	-2.35534	2.5766	0.11625	0.565692
ENSG00000103490.13	PYCARD	1.36029	-3.05021	1.23637	0.273274	0.739805
ENSG00000203402.2	RP11-571E6.3	1.36027	-2.93425	3.62456	0.064078	0.451139
ENSG00000234141.1	AC009473.1	1.36017	-3.28364	1.09101	0.302462	0.763611
ENSG00000158164.6	TMSB15A	1.36	2.75456	17.8114	0.000134453	0.0150503
ENSG00000200879.1	SNORD14E	1.35792	-3.43562	1.22105	0.277559	0.744661
ENSG00000206989.1	SNORD63	1.35778	-3.49249	1.73912	0.195276	0.662675
ENSG00000248340.2	RP11-293A21.2	1.35697	-3.66591	1.29905	0.265034	0.732834
ENSG00000275563.1	CTD-2311B13.5	1.35689	-3.34809	1.1713	0.287383	0.753449
ENSG00000279533.1	AC009022.1	1.35605	-1.98476	1.6307	0.208903	0.677404
ENSG00000263724.1	DLGAP1-AS3	1.35553	-3.20859	1.62248	0.210612	0.678752
ENSG00000280055.1	TMEM75	1.35532	-2.37768	1.53684	0.222247	0.690816
ENSG00000231839.1	AC073055.2	1.3552	-3.23693	1.22102	0.275703	0.742347
ENSG00000234695.1	AC002076.10	1.3533	-2.63886	2.95643	0.0931963	0.522741
ENSG00000253300.1	RP11-108E14.1	1.35319	-3.27473	1.42748	0.239148	0.708613
ENSG00000222640.1	RNU2-51P	1.35314	-3.458	1.63705	0.209302	0.677525
ENSG00000236526.1	RP4-742J24.2	1.35296	-2.51352	2.31303	0.136088	0.592175
ENSG00000183251.3	OR51B4	1.35155	3.42097	30.8985	1.91761e-06	0.000907258
ENSG00000232530.1	RP1-102K2.6	1.35122	-0.160461	20.2544	5.64069e-05	0.0087787
ENSG00000237473.1	RP11-324C10.1	1.35078	-2.65001	4.32382	0.0439768	0.391882
ENSG00000260441.5	RP11-96D1.7	1.35058	-3.06422	1.74983	0.193344	0.661074
ENSG00000253317.1	RP11-142A23.1	1.35033	-2.64687	3.71293	0.0610517	0.443153
ENSG00000267049.1	AC002398.13	1.34957	-2.83189	2.81429	0.101156	0.539181
ENSG00000235631.1	RNF148	1.34941	-2.46683	1.73074	0.195739	0.66329
ENSG00000236674.1	RP4-792G4.3	1.34907	-3.39928	1.12072	0.296057	0.757937
ENSG00000239481.1	RPS3AP41	1.34828	-2.87482	6.59175	0.0681808	0.461439
ENSG00000250706.1	RP11-18H21.2	1.34815	-2.8563	3.23266	0.079665	0.492085
ENSG00000259571.1	BLID	1.34776	-1.34823	4.04921	0.0508971	0.416137
ENSG00000253799.1	LINC01030	1.34679	-3.27635	2.98161	0.118296	0.568942
ENSG00000070031.3	SCT	1.34671	-3.62597	0.930118	0.343936	0.798916
ENSG00000249572.1	CTD-2203K17.1	1.34667	-1.77916	3.94656	0.0537842	0.425918
ENSG00000273829.1	Metazoa_SRP	1.34662	-3.00637	3.04123	0.088786	0.513358
ENSG00000185974.6	GRK1	1.34657	-2.09196	1.63503	0.208311	0.676966
ENSG00000229990.3	RP11-574K11.8	1.34622	-3.61921	0.904725	0.350493	0.804249
ENSG00000154146.12	NRGN	1.34543	3.86237	7.86268	0.00772251	0.169428
ENSG00000168646.12	AXIN2	1.34363	2.69352	26.7715	6.6383e-06	0.00216104
ENSG00000272498.1	RP11-415F23.3	1.34361	-3.17638	2.38259	0.131853	0.5852
ENSG00000216616.1	RP11-550C4.4	1.34358	-3.25528	2.42472	0.20376	0.671207
ENSG00000234985.2	RP11-3L10.3	1.34309	-2.57737	4.51948	0.0396766	0.375335
ENSG00000254851.1	RP11-109L13.1	1.34281	0.159475	7.76386	0.00808335	0.174234
ENSG00000250328.5	MGC32805	1.34224	4.03	7.18633	0.0105865	0.200027
ENSG00000225036.1	CDK4PS	1.3417	-3.05001	2.77683	0.103379	0.543615
ENSG00000211644.2	IGLV1-51	1.33796	-2.97745	3.06969	0.0873586	0.509925
ENSG00000263537.2	RN7SL387P	1.33765	-3.50367	1.58895	0.259697	0.727971
ENSG00000256103.2	RP1-96H9.5	1.33699	-2.19675	2.92704	0.0947822	0.52529
ENSG00000272936.1	RP11-700J17.2	1.33651	-2.73413	1.88749	0.177067	0.641806
ENSG00000115474.6	KCNJ13	1.33309	-2.59622	0.847986	0.363542	0.814451
ENSG00000217527.1	RPS16P5	1.33308	-3.82435	0.877409	0.365526	0.815771
ENSG00000259338.1	CTD-2651B20.2	1.33297	-3.59017	3.18664	0.243419	0.711664
ENSG00000178217.13	SH2D4B	1.33269	-1.08415	3.82782	0.0573507	0.433948
ENSG00000223882.1	ABCC5-AS1	1.33245	-3.51265	1.30694	0.26022	0.727974
ENSG00000254662.1	RP11-872D17.4	1.33157	-3.44428	2.99188	0.142748	0.599797
ENSG00000268447.5	SSX2B	1.33081	-2.72068	2.64945	0.111367	0.556427
ENSG00000236527.1	ARF4P2	1.33044	-3.59344	1.17377	0.310174	0.769776
ENSG00000152402.10	GUCY1A2	1.32996	-0.0880834	6.8617	0.0123478	0.218915
ENSG00000145428.14	RNF175	1.32856	-3.14151	0.831389	0.369555	0.819062
ENSG00000267119.1	RPL10P15	1.32797	-0.611923	8.67894	0.00532353	0.14003
ENSG00000197208.5	SLC22A4	1.32547	-0.519898	8.2151	0.0065693	0.156237
ENSG00000224104.1	AC079809.2	1.32496	-2.9917	3.47165	0.0735415	0.475248
ENSG00000233337.1	UBE2FP3	1.32489	-1.84427	4.91158	0.0323754	0.347984
ENSG00000188906.14	LRRK2	1.32423	-0.997187	0.823515	0.369969	0.819264
ENSG00000225594.1	AC098826.4	1.3236	-3.59135	1.5593	0.316112	0.775666
ENSG00000143416.20	SELENBP1	1.32273	-2.14896	2.10279	0.154756	0.615423
ENSG00000232040.2	ZBED9	1.32254	-3.00105	0.999795	0.323791	0.782337
ENSG00000233518.1	RPL7P35	1.32205	-3.27521	3.63966	0.160361	0.621615
ENSG00000231920.1	NEBL-AS1	1.32078	-1.45818	7.44996	0.00935407	0.188377
ENSG00000231083.1	AC011747.6	1.32057	-2.87671	5.68896	0.0325582	0.349211
ENSG00000242668.3	RN7SL317P	1.32034	-2.98854	2.78187	0.103077	0.543233
ENSG00000266420.2	RN7SL118P	1.32017	-3.51207	2.29918	0.137235	0.593646
ENSG00000215146.4	RP11-313J2.1	1.32009	-0.882079	5.7863	0.0208222	0.281977
ENSG00000267365.1	KCNJ2-AS1	1.32003	-3.54008	0.975673	0.332597	0.789504
ENSG00000224363.2	RP11-289H16.1	1.32002	-3.03391	1.51728	0.225159	0.695046
ENSG00000273063.1	RP11-334G22.1	1.31669	-3.11037	1.17954	0.284406	0.751038
ENSG00000089558.8	KCNH4	1.31659	-2.64197	0.848646	0.362845	0.813973
ENSG00000236886.2	AC007563.5	1.31616	-3.60792	1.26706	0.266968	0.73511
ENSG00000235152.1	RP5-865N13.2	1.316	-3.73909	1.07182	0.313288	0.773081
ENSG00000229444.1	RP11-184I16.4	1.31422	-3.44015	1.53308	0.222803	0.691693
ENSG00000269242.1	CTD-2192J16.22	1.31322	-0.24482	1.86571	0.179529	0.645207
ENSG00000240919.1	RP11-400K9.1	1.31309	-2.18833	2.6551	0.110998	0.555908
ENSG00000225840.2	AC010970.2	1.31141	9.16499	1.30183	0.260604	0.728074
ENSG00000279706.1	RP11-561O23.9	1.31121	-1.94719	8.45838	0.0058812	0.147286
ENSG00000181544.13	FANCB	1.31107	1.32793	13.9574	0.000578584	0.0363371
ENSG00000224185.1	SNX18P9	1.30983	-2.19776	3.23004	0.0797829	0.492226
ENSG00000185607.5	ACTBP7	1.30889	-1.08663	8.49357	0.00578821	0.145957
ENSG00000175093.4	SPSB4	1.3087	-1.58657	8.40538	0.00602426	0.149277
ENSG00000237976.1	RP11-126K1.6	1.30861	-1.13983	8.87423	0.00487663	0.133687
ENSG00000144868.13	TMEM108	1.30853	-1.74089	7.00338	0.0115433	0.210376
ENSG00000236544.1	AC008060.8	1.30827	-3.32468	0.876532	0.355165	0.807708
ENSG00000224618.1	AC096921.2	1.30798	-3.78635	0.889749	0.35926	0.811199
ENSG00000275337.1	RN7SL680P	1.30647	-3.67389	2.04921	0.176649	0.641781
ENSG00000228701.1	TNKS2-AS1	1.30566	-0.160515	6.29433	0.0162261	0.252087
ENSG00000242510.1	NDUFB4P1	1.30503	-3.61287	4.02978	0.194174	0.661618
ENSG00000135074.15	ADAM19	1.30497	7.15255	17.1096	0.000173892	0.0174798
ENSG00000184845.3	DRD1	1.30493	-1.86377	3.23968	0.0814995	0.496744
ENSG00000198890.7	PRMT6	1.30448	3.01417	12.8847	0.000887852	0.0472332
ENSG00000172123.12	SLFN12	1.30441	-1.19306	3.09616	0.0860543	0.507403
ENSG00000254104.2	RP11-63E5.1	1.3041	-3.40333	1.03415	0.315726	0.775363
ENSG00000255435.6	RP11-770J1.3	1.30305	-2.41491	2.54356	0.118545	0.569158
ENSG00000229919.3	TCEB1P3	1.30082	-3.44532	2.54249	0.214723	0.682747
ENSG00000203706.8	SERTAD4-AS1	1.30047	-1.55649	2.93747	0.0942162	0.524866
ENSG00000250129.5	RP11-265F19.1	1.30007	-3.41859	0.97172	0.331141	0.788348
ENSG00000259251.2	RP11-643M14.1	1.29903	-2.66275	1.3348	0.254747	0.723328
ENSG00000259288.6	BUB1B-PAK6	1.29897	0.752725	3.84943	0.0566829	0.432372
ENSG00000279512.1	RP11-575M22.1	1.29879	-3.31931	0.845843	0.364141	0.815011
ENSG00000281369.1	AC093826.1	1.29871	-3.14595	1.27143	0.266155	0.734047
ENSG00000229572.1	EIF4BP4	1.29843	-3.11078	2.80644	0.101617	0.539652
ENSG00000183778.17	B3GALT5	1.2981	1.81269	19.502	7.33932e-05	0.0103515
ENSG00000267450.1	OR1AB1P	1.2978	-3.16004	4.82134	0.114785	0.563506
ENSG00000227906.7	SNAP25-AS1	1.29727	-2.5549	1.61563	0.210978	0.678758
ENSG00000259546.1	RP11-351M8.2	1.29677	-3.19256	6.32559	0.0781222	0.488044
ENSG00000165046.12	LETM2	1.29654	4.25865	16.9248	0.000186191	0.0180022
ENSG00000259055.1	RP11-1140I5.1	1.29603	-3.11906	3.99938	0.0641719	0.451315
ENSG00000273980.1	RP13-49I15.6	1.29579	-2.82369	2.29349	0.137709	0.593646
ENSG00000257551.1	HLX-AS1	1.29579	-2.91868	1.5234	0.224243	0.693585
ENSG00000254178.1	RP11-299D14.2	1.29491	-3.74606	0.927208	0.345884	0.800245
ENSG00000100652.4	SLC10A1	1.29343	-3.23689	0.907841	0.346811	0.801082
ENSG00000184378.2	ACTRT3	1.29325	-0.0379443	6.70712	0.0132946	0.226258
ENSG00000258646.1	RP11-950C14.3	1.2931	-3.19812	1.39604	0.244302	0.712196
ENSG00000204915.3	RP6-99M1.1	1.29266	-2.91805	2.01964	0.162955	0.625513
ENSG00000215520.3	RPS4XP4	1.29242	-3.25523	3.21557	0.165754	0.628127
ENSG00000237605.1	RP11-343H5.6	1.29213	-2.95381	2.26426	0.140174	0.596609
ENSG00000233786.1	CDC27P1	1.29192	-2.20299	2.81947	0.100852	0.539181
ENSG00000268051.1	CTC-244M17.1	1.29147	-3.15699	5.44902	0.079152	0.490248
ENSG00000254820.1	CTD-2019O4.1	1.29093	-3.19701	1.24712	0.270707	0.73837
ENSG00000150276.8	PPIAP26	1.29022	-3.14052	3.0517	0.0882579	0.512636
ENSG00000187753.12	C9orf153	1.29011	-2.17807	1.58898	0.214709	0.682747
ENSG00000266598.1	RP11-583F2.5	1.28981	-3.20673	1.12123	0.29595	0.757901
ENSG00000237447.1	CDC27P2	1.2889	-2.12744	8.68049	0.0053198	0.14003
ENSG00000177409.11	SAMD9L	1.28878	-1.00907	1.70075	0.199577	0.667233
ENSG00000161103.11	AC008132.13	1.28781	-0.575263	4.54657	0.0391183	0.373502
ENSG00000274214.1	RP11-757O6.6	1.28697	-3.42147	1.15366	0.289162	0.753612
ENSG00000254337.1	RP11-865I6.2	1.28694	-3.23226	3.25103	0.129021	0.581323
ENSG00000207297.1	SNORD7	1.28669	-3.61009	0.972099	0.331701	0.788578
ENSG00000169436.16	COL22A1	1.28641	-3.30155	0.83016	0.370803	0.819721
ENSG00000188175.9	HEPACAM2	1.28563	-2.1204	0.771084	0.385078	0.828616
ENSG00000283409.1	MIR3662	1.2854	-3.51118	0.93368	0.339662	0.794836
ENSG00000248783.1	RP11-308B16.2	1.28452	-3.29665	2.00808	0.164135	0.626887
ENSG00000280711.1	JADRR	1.28448	-2.50799	12.0073	0.0098614	0.191843
ENSG00000236444.4	UBE2L5P	1.28426	-1.63331	2.68892	0.108819	0.552561
ENSG00000257512.1	RP11-486A14.1	1.28379	-1.74003	2.33561	0.134244	0.589404
ENSG00000225889.7	AC074289.1	1.28349	-0.786317	6.89385	0.0121601	0.217157
ENSG00000154646.8	TMPRSS15	1.28321	-3.12945	1.62955	0.20906	0.677404
ENSG00000230427.1	RP11-313A24.1	1.28164	-3.16403	1.28096	0.2644	0.732431
ENSG00000259904.1	ACTG1P15	1.28024	-2.52716	6.40978	0.038766	0.372885
ENSG00000260576.1	EIF5A2P1	1.28009	-3.42487	4.22087	0.229408	0.700182
ENSG00000124429.17	POF1B	1.27985	-0.695819	5.6409	0.022383	0.290611
ENSG00000273703.1	HIST1H2BM	1.27953	-3.00743	1.72908	0.19595	0.663301
ENSG00000243655.2	RP11-846F4.12	1.279	2.32297	17.3778	0.00015755	0.0165399
ENSG00000268895.5	A1BG-AS1	1.27873	-2.06866	1.65145	0.206086	0.673987
ENSG00000278486.1	YRDCP1	1.27797	-3.64844	1.27357	0.307133	0.767309
ENSG00000238165.1	AC007560.1	1.27796	-3.65155	3.0399	0.308356	0.768085
ENSG00000254263.1	RP11-473O4.4	1.27748	-3.30548	2.1183	0.153281	0.613972
ENSG00000259713.1	RP11-429B14.1	1.27653	-3.26149	2.7064	0.140815	0.597153
ENSG00000255727.1	LINC01489	1.27636	-3.51148	2.15076	0.249785	0.717624
ENSG00000226327.3	RPSAP49	1.27619	-1.55244	4.87636	0.0400985	0.376736
ENSG00000178596.10	GAPDHP29	1.27523	-2.65685	5.05025	0.0374404	0.369242
ENSG00000171564.11	FGB	1.27331	-2.65935	0.980976	0.328328	0.78575
ENSG00000267430.1	RP11-635N19.2	1.27287	-3.42247	2.02807	0.162101	0.624425
ENSG00000113905.4	HRG	1.27219	1.75929	1.82804	0.183886	0.65009
ENSG00000253203.6	GUSBP3	1.27173	-0.4223	1.31753	0.257793	0.726037
ENSG00000272491.1	RP5-1024N4.4	1.2717	-3.36251	0.773889	0.385127	0.828616
ENSG00000252677.1	SNORA81	1.27115	-3.58859	0.862332	0.370358	0.81963
ENSG00000250453.1	CTD-2134P3.1	1.27111	-2.88133	1.71929	0.197194	0.664441
ENSG00000242411.2	CTD-2086L14.1	1.27081	-1.27047	2.87519	0.0976549	0.531552
ENSG00000253424.1	CTC-436K13.3	1.27001	-3.38694	5.0706	0.1472	0.605874
ENSG00000228657.1	RPL23AP58	1.26978	-2.7722	2.46001	0.124584	0.575917
ENSG00000251687.1	RP11-181K12.2	1.26975	4.29781	8.3669	0.00613047	0.151032
ENSG00000258429.1	PDF	1.26956	2.46133	3.92952	0.0542806	0.427166
ENSG00000261701.6	HPR	1.26894	-3.54596	0.751691	0.393216	0.834158
ENSG00000243403.1	RP11-330L19.1	1.26866	-1.33094	4.56895	0.0386635	0.372505
ENSG00000164411.11	GJB7	1.26792	-2.2361	1.92025	0.173437	0.638539
ENSG00000237580.1	GCSHP3	1.26762	-1.57292	2.86589	0.0981804	0.532941
ENSG00000253385.1	KB-1254G8.1	1.26733	-3.13955	3.04612	0.0885388	0.51267
ENSG00000233608.3	TWIST2	1.267	-3.20277	1.03719	0.315025	0.775199
ENSG00000280205.1	RP11-504I13.2	1.26645	-2.73457	0.811802	0.372932	0.820997
ENSG00000226339.1	RPS26P56	1.26583	-3.52454	2.94672	0.282205	0.749753
ENSG00000130176.7	CNN1	1.26529	-1.73994	4.3307	0.0438172	0.391098
ENSG00000230965.1	SNX18P13	1.26524	-3.05254	2.48106	0.16701	0.629822
ENSG00000226869.6	LHFPL3-AS1	1.26501	-2.93162	1.58901	0.214705	0.682747
ENSG00000263427.1	RP11-599B13.3	1.26483	-3.16857	1.0277	0.316736	0.776174
ENSG00000236485.1	RP1-156L9.1	1.26344	-3.34491	1.08944	0.302806	0.76416
ENSG00000169313.9	P2RY12	1.26259	-2.75667	1.15392	0.289109	0.753612
ENSG00000253715.1	RP11-706C16.8	1.26239	-3.06102	4.93092	0.0686911	0.463627
ENSG00000273420.1	CTD-2540B15.13	1.26102	2.33585	6.14114	0.0174847	0.260683
ENSG00000229025.1	AP001595.1	1.26092	-2.89639	2.39614	0.12944	0.581717
ENSG00000236572.1	AC006369.3	1.26083	-3.52402	0.812912	0.373035	0.82106
ENSG00000232693.2	AC012370.2	1.26057	-3.52569	1.14732	0.291576	0.755645
ENSG00000249462.1	MLLT10P2	1.25985	-3.75311	0.738652	0.39921	0.837863
ENSG00000250548.6	RP11-47I22.2	1.2595	-0.0957293	5.67931	0.0219588	0.287583
ENSG00000236426.5	RP11-79M19.2	1.2595	-3.43884	0.814524	0.373068	0.82106
ENSG00000184709.7	LRRC26	1.25936	-1.03415	3.23254	0.0796706	0.492085
ENSG00000239650.4	GUSBP4	1.25899	-1.72731	4.31963	0.0440744	0.392325
ENSG00000266933.2	AC005775.2	1.25887	-2.07223	9.29833	0.0040379	0.1198
ENSG00000137473.17	TTC29	1.2586	-2.44526	0.968446	0.335593	0.792031
ENSG00000263669.2	RN7SL470P	1.25837	-2.96239	2.23872	0.14237	0.598999
ENSG00000269194.1	AC006942.4	1.25777	-1.42589	3.27572	0.0777614	0.486732
ENSG00000279554.1	CTA-113A6.2	1.25734	-3.62251	1.07866	0.30567	0.766476
ENSG00000249948.6	GBA3	1.25683	-3.16286	0.793725	0.378255	0.824502
ENSG00000187123.14	LYPD6	1.25645	2.18837	21.496	3.68192e-05	0.00639981
ENSG00000271724.1	CTC-359M8.3	1.25638	-3.66711	1.21292	0.280011	0.747682
ENSG00000260063.1	RP5-968P14.2	1.25605	-0.69596	10.3468	0.0025561	0.0925517
ENSG00000222182.1	RNA5SP156	1.25591	-3.72448	0.937689	0.343227	0.797999
ENSG00000231340.1	ACTG1P10	1.25548	-2.18183	3.88697	0.0555424	0.429895
ENSG00000268465.1	CTC-273B12.7	1.25485	-0.681042	1.70156	0.199472	0.667175
ENSG00000178342.4	KCNG2	1.25466	-2.76973	1.37151	0.248966	0.716845
ENSG00000279049.1	AL353898.1	1.25395	-3.37833	1.9151	0.174001	0.63929
ENSG00000128610.11	FEZF1	1.25373	-0.639192	14.1176	0.000543225	0.0347312
ENSG00000260989.1	LA16c-395F10.2	1.25343	-3.41272	0.962612	0.332373	0.789244
ENSG00000155115.6	GTF3C6	1.25293	4.90112	5.96864	0.0190289	0.269849
ENSG00000176020.8	AMIGO3	1.25286	-0.832094	18.8858	9.13085e-05	0.0115714
ENSG00000272320.1	RP11-506K6.4	1.25209	-2.80537	1.29958	0.261544	0.729342
ENSG00000169777.6	TAS2R1	1.25163	-3.58134	0.652886	0.426595	0.857054
ENSG00000224916.8	APOC4-APOC2	1.2514	-3.20318	0.921798	0.342719	0.797602
ENSG00000263916.1	RP11-110H1.4	1.25128	-2.7778	1.54967	0.220363	0.689346
ENSG00000138411.10	HECW2	1.25128	0.899424	8.50556	0.00575687	0.145807
ENSG00000223440.1	RP11-555J4.4	1.25102	-3.24155	0.774425	0.386246	0.830149
ENSG00000234415.1	RPL5P7	1.25094	-3.40771	1.11658	0.298058	0.759737
ENSG00000212994.5	RPS26P6	1.25078	-0.91761	1.91968	0.1735	0.63868
ENSG00000230606.10	AC159540.1	1.25034	2.14688	7.27019	0.0101766	0.195372
ENSG00000273319.1	RP11-138A9.2	1.24998	-0.93803	5.42088	0.0249899	0.306196
ENSG00000248050.1	RP11-422N16.3	1.24994	-2.82021	0.955659	0.335114	0.791829
ENSG00000189090.7	FAM25G	1.24905	-2.90373	2.07974	0.15698	0.617917
ENSG00000183562.3	CTC-343N3.1	1.24889	-2.12979	2.9105	0.0956884	0.527483
ENSG00000258227.6	CLEC5A	1.24882	-3.42901	1.29487	0.264671	0.732666
ENSG00000249426.1	CTC-448D22.1	1.24872	-3.67626	0.724551	0.401783	0.839183
ENSG00000232893.1	IQCA1-AS1	1.24864	-3.00853	2.10816	0.154244	0.614906
ENSG00000231586.2	RPS23P9	1.24822	-2.49935	3.1108	0.0853423	0.50585
ENSG00000254962.1	OR4A14P	1.2481	-1.31433	2.55179	0.117968	0.56826
ENSG00000159398.15	CES5A	1.24694	-3.01886	0.513885	0.48001	0.886241
ENSG00000264354.1	MIR3134	1.24642	-3.31544	1.37017	0.248646	0.716383
ENSG00000197085.11	NPSR1-AS1	1.24637	-1.06486	3.12539	0.0846391	0.504182
ENSG00000230847.4	RP11-195E2.1	1.24586	-0.767042	4.73672	0.0354326	0.360565
ENSG00000259209.3	RP5-991G20.2	1.24571	-1.68385	7.34837	0.00980977	0.191693
ENSG00000243495.1	GMFBP1	1.24561	-3.44109	2.67288	0.162221	0.62458
ENSG00000134809.8	TIMM10	1.24486	5.1477	8.58481	0.0055543	0.142302
ENSG00000240828.1	RPL21P4	1.24482	-2.06713	1.73817	0.194803	0.662106
ENSG00000239212.2	RPL6P7	1.24479	-3.46304	1.68217	0.225361	0.695307
ENSG00000258651.1	RP11-545M17.1	1.24473	-3.64152	0.829769	0.370015	0.819264
ENSG00000242163.1	RP11-299L17.1	1.24445	-3.0517	2.33184	0.151487	0.612145
ENSG00000202343.1	SNORA2	1.24402	-3.48055	1.00372	0.322855	0.781564
ENSG00000210195.2	MT-TT	1.24324	2.29704	16.2898	0.000235925	0.0205537
ENSG00000276975.2	HYDIN2	1.24316	-1.28816	1.31999	0.257356	0.725857
ENSG00000149948.13	HMGA2	1.24253	8.66167	23.3531	1.97936e-05	0.00411586
ENSG00000270378.1	RP11-108K3.5	1.24252	-3.60534	1.30861	0.380319	0.825518
ENSG00000249021.1	CTC-505O3.3	1.24043	-3.4782	1.7667	0.191849	0.659627
ENSG00000162598.13	C1orf87	1.24039	-1.74312	2.20167	0.145627	0.60443
ENSG00000276493.1	Metazoa_SRP	1.23919	-2.91639	2.38974	0.129938	0.582033
ENSG00000232228.1	RP11-77O7.1	1.23866	-2.77939	2.06484	0.158436	0.619921
ENSG00000248912.1	RP11-171N4.4	1.23822	-3.65099	0.834864	0.36857	0.818789
ENSG00000226389.3	RP11-507K13.4	1.23787	-3.04273	7.95118	0.0795933	0.49185
ENSG00000234274.1	COX7BP2	1.23733	-1.61203	0.780165	0.382321	0.826103
ENSG00000240731.1	RP5-890O3.9	1.23729	0.444218	11.4666	0.00159003	0.0679243
ENSG00000279508.1	AL589743.1	1.23665	1.3624	12.9275	0.000872631	0.0467741
ENSG00000249341.1	RP11-317M11.1	1.23628	-2.69477	2.79701	0.102174	0.540965
ENSG00000250592.1	RP11-39E3.3	1.23595	-3.2578	1.38054	0.246893	0.714317
ENSG00000268521.1	VN1R83P	1.2359	-3.05237	1.31736	0.258362	0.726501
ENSG00000151577.12	DRD3	1.2355	-3.15598	0.701732	0.410025	0.845586
ENSG00000279659.1	RP11-177G23.1	1.23539	-2.4647	4.03185	0.0513731	0.417512
ENSG00000163132.6	MSX1	1.23539	6.65833	34.5647	6.77371e-07	0.000421681
ENSG00000258742.5	RP11-862G15.1	1.23493	-2.27286	2.27506	0.139257	0.595592
ENSG00000268892.1	CTD-3233P19.8	1.2347	-2.6629	4.70933	0.0359394	0.363533
ENSG00000223387.6	RP11-408H1.3	1.23464	-1.32022	3.66479	0.06268	0.448234
ENSG00000213985.4	AC078899.1	1.23453	-2.86783	9.25531	0.0656727	0.455093
ENSG00000275713.2	HIST1H2BH	1.2336	-3.57291	0.845363	0.369177	0.818848
ENSG00000255021.1	RP11-536I6.2	1.23343	1.27646	3.97908	0.0528504	0.422889
ENSG00000277386.1	RP11-141M1.4	1.23239	-2.33668	4.11207	0.0492137	0.410962
ENSG00000279729.1	RP11-14N9.1	1.23224	-3.66097	0.743857	0.397581	0.837173
ENSG00000261367.1	RP11-455F5.4	1.23154	-2.56913	4.42302	0.0571041	0.433386
ENSG00000267496.4	FAM215A	1.23102	-1.48373	5.68964	0.0218462	0.287537
ENSG00000156398.12	SFXN2	1.23065	3.96129	14.7573	0.000423216	0.0299151
ENSG00000212452.1	SNORD69	1.23034	-3.55401	0.862688	0.36008	0.811865
ENSG00000242607.1	RPS3AP34	1.23025	-2.77278	3.88837	0.0555006	0.429895
ENSG00000172799.5	ZBTB8OSP2	1.23007	-3.40621	4.61611	0.190036	0.657709
ENSG00000231029.2	RP3-455J7.3	1.22911	-3.00559	2.05679	0.21546	0.683723
ENSG00000234040.3	RP11-254B13.4	1.22872	-2.74489	2.3325	0.134496	0.589655
ENSG00000235162.8	C12orf75	1.22831	5.20487	12.3346	0.00111042	0.0545738
ENSG00000266237.1	RP11-25D3.1	1.2278	-2.89752	2.16847	0.148621	0.60897
ENSG00000165891.15	E2F7	1.2272	4.86949	17.4618	0.000152765	0.0162784
ENSG00000250799.9	PRODH2	1.22701	-3.41649	0.667827	0.421419	0.853994
ENSG00000281832.1	LINC00602	1.22687	-3.37437	0.94727	0.337216	0.793696
ENSG00000176343.5	RPL37AP8	1.22522	-0.432825	4.23296	0.046145	0.400247
ENSG00000268870.1	CTD-3105H18.16	1.22491	-3.02443	4.37068	0.0548206	0.428565
ENSG00000240577.3	RN7SL445P	1.22467	-3.39833	1.3531	0.251566	0.719828
ENSG00000230423.1	XX-C2158C6.1	1.22417	-2.31715	2.56837	0.116817	0.566806
ENSG00000260385.1	RP11-450H6.3	1.22387	-3.00812	1.42803	0.239059	0.708613
ENSG00000271503.5	CCL5	1.2235	-0.116779	11.7952	0.00138675	0.0617407
ENSG00000225180.7	AATK-AS1	1.2234	-3.28843	0.634138	0.432455	0.860252
ENSG00000260903.2	XKR7	1.22312	-2.76935	0.608402	0.441236	0.865735
ENSG00000129744.2	ART1	1.22262	-3.35617	0.589436	0.447462	0.868826
ENSG00000233251.7	AC007743.1	1.22218	0.54406	9.62272	0.00350036	0.1108
ENSG00000274695.1	RP11-21K12.3	1.22161	-3.01564	1.66523	0.204241	0.671792
ENSG00000261793.1	RP11-350O14.18	1.2208	-1.48135	2.56491	0.117057	0.567424
ENSG00000105810.9	CDK6	1.22048	6.82303	26.2099	7.91025e-06	0.00246217
ENSG00000237296.9	SMG1P1	1.22036	2.35565	7.93879	0.00745631	0.166507
ENSG00000234773.7	CTD-2666L21.1	1.2202	-2.70877	2.11753	0.153354	0.613972
ENSG00000048545.13	GUCA1A	1.21975	-2.97324	0.40793	0.527256	0.907524
ENSG00000234473.1	ZNF101P2	1.21941	-2.41257	2.27344	0.139394	0.595699
ENSG00000172922.8	RNASEH2C	1.21895	4.18026	7.90949	0.00755761	0.168134
ENSG00000251566.1	HMGB1P35	1.21889	-3.42925	5.89915	0.127067	0.579722
ENSG00000241598.5	KRTAP5-4	1.21847	-3.42697	1.21251	0.277357	0.744346
ENSG00000267138.1	AC005954.3	1.21791	-3.05143	2.63898	0.112054	0.557976
ENSG00000111262.4	KCNA1	1.21757	-1.81308	1.41323	0.241467	0.710004
ENSG00000227791.3	AC007365.4	1.2174	0.0666423	1.72942	0.195906	0.663301
ENSG00000139438.5	FAM222A	1.21702	1.85152	26.275	7.75037e-06	0.0024339
ENSG00000280417.1	RP11-5O17.1	1.21615	-2.26942	1.91242	0.174296	0.639651
ENSG00000145283.7	SLC10A6	1.21582	-3.1303	0.639071	0.428726	0.858693
ENSG00000207370.1	Y_RNA	1.21562	-3.65918	0.901773	0.349566	0.80342
ENSG00000232724.1	TRIM80P	1.21556	-2.38472	1.21088	0.277677	0.744698
ENSG00000238168.5	RP11-686G8.1	1.21524	-3.26204	2.52098	0.158861	0.620268
ENSG00000151365.2	THRSP	1.21508	-3.57436	0.727894	0.40155	0.838987
ENSG00000254248.1	RP11-320N21.2	1.21494	-3.25754	1.89325	0.176422	0.641522
ENSG00000240244.3	GAPDHP33	1.2149	-3.33551	1.44391	0.23651	0.70652
ENSG00000279692.1	RP11-1055B8.1	1.21479	-1.82082	4.71282	0.0358744	0.363186
ENSG00000105137.12	SYDE1	1.21463	2.84001	19.297	7.89026e-05	0.0108519
ENSG00000144476.5	ACKR3	1.21394	-3.26114	0.792841	0.380021	0.825518
ENSG00000175602.3	CCDC85B	1.21377	6.02064	4.08299	0.0499847	0.412856
ENSG00000249169.1	CTC-529L17.1	1.21368	-3.38885	0.753086	0.39104	0.83294
ENSG00000009694.13	TENM1	1.21347	-0.95955	0.679966	0.414444	0.848398
ENSG00000228317.1	RP11-235C23.5	1.21334	-2.41172	2.18818	0.146836	0.605588
ENSG00000271882.1	KB-1410C5.5	1.21285	-2.98069	1.4849	0.230083	0.700519
ENSG00000126246.9	IGFLR1	1.21218	1.17716	4.31745	0.0441253	0.39236
ENSG00000266490.1	CTD-2349P21.9	1.21162	-0.161511	6.5819	0.0141187	0.23451
ENSG00000231445.1	TIMM8AP1	1.21132	1.46392	10.0557	0.00289829	0.0997508
ENSG00000243319.7	FGF14-IT1	1.21109	-3.28387	0.93412	0.340547	0.795647
ENSG00000226855.1	RPSAP17	1.21029	-1.35419	6.43428	0.0292762	0.331175
ENSG00000223806.7	LINC00114	1.20976	-3.25309	1.23314	0.273368	0.739805
ENSG00000213752.3	CTA-268H5.9	1.20935	-3.40943	2.75624	0.224017	0.693382
ENSG00000268592.3	RAET1E-AS1	1.20777	-2.61285	2.54099	0.118726	0.569291
ENSG00000204583.9	LRCOL1	1.20738	-3.18949	0.745498	0.395147	0.835202
ENSG00000148730.6	EIF4EBP2	1.20673	6.49912	54.2593	5.51997e-09	8.35649e-06
ENSG00000228566.1	RP11-170M17.1	1.20626	-0.179689	8.40585	0.00602299	0.149277
ENSG00000181609.5	OR52D1	1.20594	-0.305517	3.64706	0.0632921	0.449837
ENSG00000234807.5	LINC01135	1.20522	-3.22392	1.35256	0.252205	0.720434
ENSG00000272516.1	RP11-573G6.9	1.20512	-3.45466	0.992037	0.326866	0.784692
ENSG00000204780.5	IGKV1OR9-1	1.2049	-3.31305	1.19378	0.286927	0.753169
ENSG00000227375.5	DLG1-AS1	1.20476	-1.99679	1.93702	0.171614	0.635885
ENSG00000186081.11	KRT5	1.20467	-1.93733	1.55777	0.219182	0.688097
ENSG00000232197.1	RP11-302L19.1	1.20465	-2.99513	1.19687	0.280434	0.748077
ENSG00000232429.3	RPL21P131	1.2034	-1.05353	1.71984	0.197124	0.664388
ENSG00000200959.1	SNORA74A	1.20337	-3.17838	0.694951	0.409391	0.844976
ENSG00000248191.1	PES1P1	1.20221	-3.35755	0.884723	0.352506	0.805557
ENSG00000120708.16	TGFBI	1.20181	-1.38895	1.2472	0.27069	0.73837
ENSG00000213091.2	PHBP1	1.20176	-3.12134	6.2919	0.0957776	0.527491
ENSG00000281383.1	CH507-513H4.5	1.20156	2.74824	0.917343	0.343875	0.798877
ENSG00000213942.3	RP1-102E24.1	1.20136	-2.05171	3.78586	0.0586728	0.43665
ENSG00000260596.5	DUX4	1.20092	-3.37128	0.40442	0.528405	0.90825
ENSG00000259405.1	ISCA1P4	1.20055	-3.31672	1.22013	0.275875	0.742559
ENSG00000265693.1	RP11-815I9.5	1.20017	-2.62028	1.4808	0.230716	0.701059
ENSG00000283234.1	RP11-26H16.4	1.19999	-2.12701	1.9443	0.17083	0.634993
ENSG00000181201.3	HIST3H2BA	1.19956	-3.3993	3.02606	0.208031	0.676792
ENSG00000276443.1	PVT1_1	1.19952	1.60934	4.52698	0.0395212	0.375066
ENSG00000254791.1	FAR1-IT1	1.19943	-3.64977	0.802519	0.377164	0.824005
ENSG00000227436.1	FCF1P1	1.19903	-3.10815	3.1555	0.0908643	0.518308
ENSG00000231473.2	LINC00441	1.19853	-2.60231	0.785798	0.380624	0.825518
ENSG00000227195.9	MIR663AHG	1.19847	-0.292628	4.64655	0.0371309	0.367974
ENSG00000231351.2	AC111200.7	1.19838	-3.46073	5.3982	0.182856	0.648778
ENSG00000233483.2	CTD-2020K17.4	1.19785	-2.00061	3.37701	0.0734795	0.475135
ENSG00000261373.1	VPS9D1-AS1	1.19774	4.62026	9.66981	0.00342887	0.109613
ENSG00000152082.13	MZT2B	1.19753	6.51788	6.05351	0.0182516	0.266738
ENSG00000136750.11	GAD2	1.1975	-2.48893	0.646847	0.426771	0.857109
ENSG00000238316.1	snoU13	1.1969	-3.49169	0.718876	0.402936	0.840206
ENSG00000200924.1	RNU6-1048P	1.1969	-3.77413	0.791149	0.384667	0.828187
ENSG00000136695.14	IL36RN	1.19623	-1.89075	1.97962	0.167083	0.629822
ENSG00000129824.15	RPS4Y1	1.19598	-2.8166	1.70462	0.199077	0.666636
ENSG00000274591.1	RP11-474P2.5	1.19541	-3.09976	3.78381	0.105909	0.548143
ENSG00000214244.4	SETP21	1.19535	-3.00701	5.01543	0.0978946	0.532203
ENSG00000268995.1	VN1R82P	1.19514	-3.32036	1.43544	0.238834	0.708613
ENSG00000241907.1	RPS20P4	1.19339	-3.08793	2.55935	0.12283	0.574131
ENSG00000206885.1	SNORA75	1.19309	-3.435	0.793705	0.379177	0.825281
ENSG00000244257.5	PKD1P1	1.19238	1.64223	4.70459	0.0360279	0.363701
ENSG00000259445.1	RP11-276M12.1	1.19136	-2.76216	2.42805	0.126987	0.579712
ENSG00000256155.1	RP11-277P12.9	1.19112	-3.43655	0.868206	0.356992	0.809016
ENSG00000253600.1	CTC-340A15.1	1.19079	-2.93119	2.47937	0.168862	0.63219
ENSG00000276289.4	KCNE1B	1.19074	-1.97118	1.69736	0.200016	0.667458
ENSG00000103647.12	CORO2B	1.19041	2.45976	30.7145	2.02342e-06	0.000944722
ENSG00000148386.9	LCN9	1.18959	-3.24944	0.793642	0.37828	0.824502
ENSG00000267112.1	RP11-839G9.1	1.18918	-3.69052	0.789522	0.3837	0.82712
ENSG00000261386.2	CTD-2012K14.6	1.18909	-3.47605	0.954525	0.335397	0.791961
ENSG00000280188.1	AC005477.1	1.18896	-2.35517	4.15543	0.0480881	0.407478
ENSG00000237378.2	RP11-473M10.3	1.18867	-3.44044	0.628567	0.432886	0.860578
ENSG00000248429.5	RP11-597D13.9	1.18813	-0.579504	5.31997	0.0262937	0.313827
ENSG00000125788.5	DEFB126	1.18777	-3.25105	0.977739	0.328648	0.786099
ENSG00000219507.4	FTH1P8	1.18773	-0.226357	4.84021	0.033587	0.353127
ENSG00000231665.1	OGFOD1P1	1.18706	-2.57378	5.59181	0.0470479	0.402956
ENSG00000261193.1	RP11-863P13.5	1.18698	-3.58965	0.802871	0.377061	0.823987
ENSG00000270604.5	HCG17	1.18683	-1.66818	4.29404	0.044675	0.39385
ENSG00000236069.1	RP5-1011O1.3	1.18624	-2.81845	3.04732	0.0884783	0.51267
ENSG00000237859.2	EEF1A1P31	1.18611	-3.44688	0.715848	0.403362	0.840632
ENSG00000271936.1	RP11-443B20.1	1.18593	0.374452	13.1336	0.000803113	0.044139
ENSG00000251556.1	RP11-118M9.3	1.18587	-2.66912	2.59152	0.11523	0.564225
ENSG00000234835.1	PHBP13	1.18562	-3.32115	1.13165	0.29425	0.756743
ENSG00000271930.1	RP11-44N12.5	1.18547	-3.46153	0.850973	0.363319	0.814286
ENSG00000223120.1	RN7SKP181	1.18537	-2.97833	1.65426	0.205709	0.673564
ENSG00000279314.1	RP1-257C22.2	1.18499	-2.63585	2.71079	0.108057	0.551417
ENSG00000204116.11	CHIC1	1.18479	-2.51172	0.565604	0.457131	0.873732
ENSG00000259418.1	RP11-109D20.1	1.18474	-2.02635	5.06169	0.0299788	0.335026
ENSG00000234253.1	RPL7P13	1.18443	-2.01959	5.5324	0.0236297	0.297861
ENSG00000173141.4	MRPL57	1.1838	5.38	10.1796	0.00274711	0.0960583
ENSG00000234702.1	VDAC1P3	1.18368	-3.11043	4.38578	0.116147	0.565671
ENSG00000242087.2	RPL36AP41	1.18342	-3.38233	1.72735	0.280218	0.74795
ENSG00000226040.3	AC005740.3	1.18047	-1.79565	2.58389	0.115751	0.565138
ENSG00000224312.1	MCCD1P2	1.1803	-3.46496	0.909522	0.345917	0.800269
ENSG00000262703.1	RP11-485G7.6	1.18024	-2.37834	4.12238	0.0489433	0.410278
ENSG00000147570.9	DNAJC5B	1.17986	-0.291088	13.1076	0.000811544	0.0442988
ENSG00000259182.5	RP11-424I19.2	1.17947	-2.99417	1.18899	0.281999	0.749753
ENSG00000233509.2	ZNF197-AS1	1.17937	-2.16811	4.03641	0.0512478	0.417464
ENSG00000251339.5	RP11-506N2.1	1.1781	-2.22306	2.97691	0.0921089	0.520871
ENSG00000248279.5	CTD-2218G20.2	1.17755	-3.23341	0.799602	0.377432	0.824121
ENSG00000111087.9	GLI1	1.17754	0.902776	5.75228	0.0211766	0.284417
ENSG00000278333.1	uc_338	1.17709	-3.02957	1.37709	0.247475	0.71504
ENSG00000276396.1	Metazoa_SRP	1.17705	-3.54663	0.603983	0.441955	0.866101
ENSG00000253778.1	RP11-386D6.2	1.17647	-3.48819	0.744126	0.394322	0.834713
ENSG00000154556.17	SORBS2	1.17643	-0.25367	3.92234	0.0544914	0.427687
ENSG00000235488.1	JARID2-AS1	1.17621	-3.26899	1.04684	0.312814	0.772435
ENSG00000115593.14	SMYD1	1.17578	-2.79065	0.617933	0.436773	0.863096
ENSG00000232060.3	SLC4A1APP1	1.17516	-0.178784	1.23014	0.273944	0.740323
ENSG00000125148.6	MT2A	1.17491	8.80701	3.27531	0.0777791	0.486745
ENSG00000265226.1	MIR548AI	1.1741	-3.56464	0.751174	0.391636	0.833173
ENSG00000115009.11	CCL20	1.17358	-2.20892	1.94216	0.17106	0.634993
ENSG00000250564.1	RP11-215P8.4	1.17292	-3.46586	0.722898	0.40061	0.838559
ENSG00000233894.1	RP4-650F12.2	1.17272	-2.87501	2.07189	0.157745	0.618569
ENSG00000213977.7	TAX1BP3	1.17247	6.49583	23.1496	2.11657e-05	0.00417246
ENSG00000145681.10	HAPLN1	1.17173	-2.22511	0.987716	0.326221	0.784453
ENSG00000171747.8	LGALS4	1.17099	-2.16199	1.92938	0.172442	0.637123
ENSG00000270672.1	MTRNR2L6	1.17043	-1.3694	4.26194	0.0454411	0.39637
ENSG00000283519.1	U2	1.16971	-3.58456	0.826722	0.369049	0.818848
ENSG00000138395.14	CDK15	1.16959	-2.08337	1.33446	0.254806	0.723366
ENSG00000255523.1	RP11-780O24.2	1.16918	-3.40488	1.02896	0.316925	0.776321
ENSG00000185668.7	POU3F1	1.16901	-2.32868	1.21655	0.277091	0.744254
ENSG00000258777.1	HIF1A-AS1	1.16882	-3.76766	1.17076	0.33289	0.789504
ENSG00000197050.10	ZNF420	1.16874	-3.07565	0.443542	0.509508	0.899614
ENSG00000279894.1	GHc-857G6.7	1.16858	-2.92607	1.17076	0.285666	0.751937
ENSG00000227071.1	FOCAD-AS1	1.16853	-3.11085	0.890072	0.35107	0.804533
ENSG00000240427.1	RPS26P34	1.16797	-3.05683	1.13066	0.293954	0.756726
[truncated: 33,485 more rows]

## Sheet: B_FCs_tot_D_shDHX30vsSCR
ID	symbol	logFC	logCPM	F	PValue	FDR
ENSG00000253945.1	RP11-328L11.1	8.34541	-0.515692	10.3368	0.00256714	0.0959877
ENSG00000283029.1	RN7SL1	8.23283	-0.368657	18.3598	0.000110243	0.0152212
ENSG00000145242.13	EPHA5	7.73032	-1.29262	6.3375	0.0166437	0.248777
ENSG00000157554.18	ERG	7.36313	-0.935283	5.29361	0.0275941	0.309792
ENSG00000198300.12	PEG3	6.98726	-2.27139	7.9723	0.00818068	0.175929
ENSG00000152670.18	DDX4	6.80236	-0.90127	12.6322	0.00104791	0.0580093
ENSG00000137473.17	TTC29	6.56385	-2.44526	10.082	0.00431955	0.127986
ENSG00000223382.4	RP5-1125N11.2	6.49218	-2.00266	11.2563	0.00183119	0.0790048
ENSG00000123560.13	PLP1	6.34431	-2.09304	6.0898	0.018728	0.260144
ENSG00000166589.12	CDH16	6.33651	-1.30448	5.46492	0.0248623	0.295847
ENSG00000126838.9	PZP	6.26649	-2.44171	6.81426	0.0137455	0.226017
ENSG00000134516.15	DOCK2	6.18216	-1.17458	5.96827	0.0198528	0.26816
ENSG00000164946.19	FREM1	6.01833	-3.54275	5.12741	0.0561065	0.416764
ENSG00000276231.4	PIK3R6	5.81688	-2.1025	6.75196	0.0153826	0.240456
ENSG00000165325.13	CCDC67	5.76672	-3.37635	5.69949	0.0323767	0.334082
ENSG00000269437.6	NXF2B	5.72344	-2.75189	8.24986	0.00812	0.175529
ENSG00000157873.17	TNFRSF14	5.70813	-1.70383	6.62201	0.0145547	0.233479
ENSG00000133020.4	MYH8	5.67702	-3.04574	7.26072	0.0117113	0.211107
ENSG00000185247.14	MAGEA11	5.58601	-2.58253	6.6251	0.0149943	0.23647
ENSG00000072041.16	SLC6A15	5.57251	-2.9344	4.16262	0.0518638	0.404835
ENSG00000105550.8	FGF21	5.57042	-3.05418	10.3678	0.00280045	0.101131
ENSG00000177398.18	UMODL1	5.53633	-2.08012	2.95055	0.096747	0.513796
ENSG00000202538.1	RNU4-2	5.44639	-2.22289	5.91151	0.020403	0.271561
ENSG00000186086.17	NBPF6	5.3684	-2.76711	5.5576	0.0248132	0.295559
ENSG00000116748.20	AMPD1	5.31894	-2.62142	5.17485	0.0306661	0.326088
ENSG00000202198.1	RN7SK	5.30701	-2.45313	16.1696	0.000246825	0.0247411
ENSG00000139304.12	PTPRQ	5.29066	-3.14395	2.87507	0.108895	0.536672
ENSG00000205038.11	PKHD1L1	5.27476	-2.04606	3.16929	0.0870167	0.491907
ENSG00000189023.10	MAGEB16	5.25314	-3.15539	4.35918	0.0484027	0.392309
ENSG00000227240.1	RP11-563D10.1	5.2417	-3.08972	16.5418	0.00034416	0.0293158
ENSG00000126353.3	CCR7	5.19712	-2.18302	8.4938	0.00622914	0.15137
ENSG00000274895.1	RP11-478J18.2	5.18678	-3.03692	7.18033	0.0116375	0.210516
ENSG00000130234.10	ACE2	5.17908	-2.60915	3.73124	0.0616829	0.431112
ENSG00000226620.7	LINC00343	5.1681	-3.3819	6.92222	0.0136118	0.225134
ENSG00000144229.11	THSD7B	5.15715	-3.25688	3.79552	0.0789542	0.473245
ENSG00000166862.6	CACNG2	5.13554	-3.16823	7.44714	0.00963004	0.191221
ENSG00000267472.1	LOC440461	5.12858	-3.18389	14.3339	0.000538948	0.0385565
ENSG00000113211.5	PCDHB6	5.10086	-2.94203	5.00618	0.0324952	0.334899
ENSG00000129951.18	PLPPR3	5.09308	-3.32677	4.8285	0.0386319	0.360902
ENSG00000198670.11	LPA	5.06099	-3.3201	3.67346	0.0701595	0.453919
ENSG00000121594.11	CD80	5.05702	-2.95425	5.10287	0.0303404	0.325011
ENSG00000243137.7	PSG4	5.04768	-2.54652	4.36523	0.0441529	0.376848
ENSG00000215474.7	SKOR2	5.02489	-3.12776	3.83969	0.0611273	0.429805
ENSG00000272114.1	RP1-261G23.7	5.01238	-2.33368	5.22688	0.027562	0.309792
ENSG00000082175.14	PGR	5.00307	-3.10188	2.52735	0.128078	0.566462
ENSG00000196970.8	NXF4	4.99809	-3.3895	5.06367	0.0345868	0.343812
ENSG00000180043.11	FAM71E2	4.99206	-3.3715	4.03455	0.0587253	0.423742
ENSG00000279674.1	RP11-1086I4.2	4.97154	-2.92818	3.94271	0.055875	0.415571
ENSG00000236295.1	AC007563.1	4.93908	-2.65912	7.77058	0.00859029	0.180399
ENSG00000175967.3	RP11-544L8__B.4	4.90508	-3.2445	7.37964	0.011114	0.205721
ENSG00000103449.11	SALL1	4.90083	-2.96788	2.38864	0.138403	0.583264
ENSG00000246350.1	RP5-1186N24.3	4.89242	-2.97165	6.94395	0.0121724	0.214231
ENSG00000196427.13	NBPF4	4.88822	-3.06673	5.90101	0.0210482	0.275454
ENSG00000146276.11	GABRR1	4.87721	-3.26556	4.47401	0.0457769	0.382332
ENSG00000118432.12	CNR1	4.86837	-3.65773	4.00657	0.0721757	0.458154
ENSG00000230725.5	RP4-738P15.1	4.84401	-3.49317	3.84271	0.0625347	0.432857
ENSG00000269405.6	NXF2	4.84246	-3.19045	7.43767	0.0121922	0.214385
ENSG00000070748.17	CHAT	4.83986	-3.38479	3.67303	0.0832517	0.48368
ENSG00000186226.8	LCE1E	4.83834	-1.60893	9.31432	0.00417096	0.126207
ENSG00000128594.7	LRRC4	4.80304	-2.78753	4.57255	0.0403815	0.366243
ENSG00000258729.2	RP11-404P21.6	4.79548	-3.46858	5.60482	0.0284596	0.315483
ENSG00000277734.6	TRAC	4.78549	-2.82997	4.00893	0.0549025	0.413692
ENSG00000279675.1	RP11-454H19.2	4.73753	-3.10529	3.66103	0.0658397	0.442054
ENSG00000159228.12	CBR1	4.73085	-3.28895	5.75787	0.0232181	0.28651
ENSG00000172752.14	COL6A5	4.70358	-2.97613	2.94964	0.0997121	0.520474
ENSG00000227640.2	SOX21-AS1	4.67862	-3.11785	7.04135	0.0123933	0.216481
ENSG00000240661.3	RP11-174O3.3	4.67665	-2.77187	6.45959	0.0153123	0.239938
ENSG00000230387.2	RP4-737E23.2	4.67435	-3.20245	4.72197	0.037448	0.355676
ENSG00000197506.7	SLC28A3	4.67332	-2.85578	4.09839	0.0515093	0.403745
ENSG00000182901.16	RGS7	4.65994	-2.80941	2.31525	0.140479	0.585486
ENSG00000133619.17	KRBA1	4.65536	-3.22062	2.94436	0.10213	0.525437
ENSG00000255733.5	IFNG-AS1	4.63619	-3.19075	8.9588	0.00508632	0.138833
ENSG00000250584.2	LINC01511	4.62653	-3.40485	4.85642	0.0368335	0.352957
ENSG00000183960.8	KCNH8	4.60991	-2.83903	2.21152	0.146967	0.594218
ENSG00000189068.9	VSTM1	4.60231	-2.53561	5.53869	0.0244561	0.293772
ENSG00000233009.1	NALCN-AS1	4.60051	-3.36242	5.433	0.0270854	0.307454
ENSG00000114248.9	LRRC31	4.59282	-3.4658	3.51323	0.0788415	0.473077
ENSG00000113492.13	AGXT2	4.57705	-3.35236	2.80139	0.110256	0.539185
ENSG00000009709.11	PAX7	4.57611	-2.99782	3.46432	0.0730985	0.460977
ENSG00000258569.1	RP11-99E15.2	4.54501	-3.18395	7.76876	0.00859733	0.180407
ENSG00000280091.1	CTC-312O10.3	4.54222	-3.25039	5.95541	0.0205114	0.272084
ENSG00000152591.12	DSPP	4.53663	-2.99895	2.5955	0.119541	0.556757
ENSG00000180828.2	BHLHE22	4.53182	-3.45667	5.68227	0.0275099	0.309597
ENSG00000169194.9	IL13	4.52885	-2.85522	3.20976	0.0820095	0.480896
ENSG00000233014.1	TBC1D3P7	4.50682	-2.70438	9.18414	0.00441475	0.129358
ENSG00000169245.5	CXCL10	4.49792	-3.20378	8.34321	0.00665606	0.157037
ENSG00000155307.17	SAMSN1	4.49648	-3.14502	2.86388	0.104473	0.530121
ENSG00000279748.1	CTD-3222D19.9	4.48799	-3.22427	4.76965	0.036562	0.352374
ENSG00000154736.5	ADAMTS5	4.47851	-3.6505	3.19471	0.103097	0.527514
ENSG00000171724.2	VAT1L	4.46582	-2.97351	4.28145	0.0461162	0.382594
ENSG00000254139.1	CTD-2339F6.1	4.45629	-3.30636	5.42209	0.0264966	0.305162
ENSG00000250624.1	RP11-93M12.1	4.42745	-3.36538	9.24912	0.00448844	0.130256
ENSG00000232810.3	TNF	4.42043	-3.16253	6.4909	0.0159549	0.244652
ENSG00000151790.8	TDO2	4.41181	-2.81212	3.68409	0.0632672	0.435157
ENSG00000248109.2	CTC-295J13.3	4.39214	-3.64335	4.72309	0.0447617	0.378533
ENSG00000264864.1	MIR3613	4.37897	-3.47515	9.4872	0.00428066	0.127596
ENSG00000204022.9	LIPJ	4.36122	-3.70476	4.22037	0.0660271	0.442198
ENSG00000169862.18	CTNND2	4.3596	-2.40469	1.97228	0.17106	0.624219
ENSG00000261184.1	RP11-196O2.1	4.34188	-3.46443	6.02642	0.0223206	0.282138
ENSG00000249937.5	RP11-454P21.1	4.34047	-2.9752	10.0731	0.0030079	0.105259
ENSG00000185433.8	LINC00158	4.31694	-3.31642	3.77586	0.0610172	0.42942
ENSG00000228789.6	HCG22	4.30253	-3.29629	5.42075	0.0281557	0.313682
ENSG00000234345.2	LL0XNC01-116E7.1	4.30045	-3.50481	7.20675	0.0114995	0.209437
ENSG00000280890.1	ELDR	4.29373	-3.42479	4.19651	0.0509868	0.401068
ENSG00000081818.3	PCDHB4	4.27691	-2.90729	3.43644	0.0723725	0.458665
ENSG00000280321.1	RP11-1110F20.1	4.26342	-2.99217	6.28128	0.0166793	0.248789
ENSG00000268521.1	VN1R83P	4.26273	-3.05237	6.96787	0.0120365	0.213659
ENSG00000229512.1	AC068580.5	4.26177	-3.48554	9.28211	0.00466412	0.133133
ENSG00000248152.1	RP11-650J17.1	4.25846	-3.02701	7.58952	0.00901889	0.18472
ENSG00000228559.1	RP3-340B19.3	4.25515	-3.28868	7.21289	0.0110666	0.20542
ENSG00000249917.2	LINC00536	4.24922	-3.56444	4.39662	0.0461371	0.382594
ENSG00000164176.12	EDIL3	4.2411	-3.3955	2.5499	0.126488	0.563675
ENSG00000206549.12	PRSS50	4.21806	-3.65509	4.00489	0.0595792	0.426118
ENSG00000246022.2	ALDH1L1-AS2	4.21423	-3.62029	3.03845	0.104252	0.529681
ENSG00000109101.7	FOXN1	4.19293	-3.31026	3.57424	0.0717066	0.45787
ENSG00000142182.8	DNMT3L	4.18518	-3.24879	3.68327	0.064098	0.438071
ENSG00000183783.6	KCTD8	4.18186	-3.57863	4.10064	0.0568735	0.417841
ENSG00000235300.4	THRA1/BTR	4.18125	-3.34301	4.86088	0.0349307	0.34586
ENSG00000064201.15	TSPAN32	4.1692	-1.89831	4.84834	0.0334466	0.338415
ENSG00000182601.6	HS3ST4	4.16599	-3.65435	3.94516	0.0640139	0.437662
ENSG00000254223.1	RP11-419K12.1	4.16073	-3.1926	9.36401	0.00450672	0.130647
ENSG00000188877.11	POTEA	4.15697	-3.39809	4.4027	0.0440279	0.376815
ENSG00000165970.11	SLC6A5	4.15636	-3.60124	3.27309	0.0994692	0.519891
ENSG00000122122.9	SASH3	4.14707	-2.91233	2.76907	0.104467	0.530121
ENSG00000177910.7	SPATA31C2	4.14257	-3.37188	3.39273	0.0759611	0.465994
ENSG00000163424.8	C3orf30	4.14011	-3.81488	3.65438	0.0954288	0.51066
ENSG00000236957.7	RP11-451O13.1	4.13922	-3.47702	5.27076	0.0285256	0.315623
ENSG00000269139.2	CTD-3193O13.8	4.13427	-3.24615	4.52694	0.0400253	0.365763
ENSG00000259073.1	FOXN3-AS2	4.10802	-2.91492	7.52198	0.00930344	0.18757
ENSG00000198643.6	FAM3D	4.08894	-3.36881	3.16365	0.0872823	0.492624
ENSG00000118972.1	FGF23	4.08826	-3.15243	3.57335	0.0689696	0.450568
ENSG00000204161.13	C10orf128	4.08819	-3.23659	2.82194	0.105259	0.531352
ENSG00000240032.1	RP11-274H2.3	4.08304	-3.06403	10.6056	0.00240112	0.0925036
ENSG00000162624.14	LHX8	4.08221	-3.6508	2.92823	0.110131	0.539095
ENSG00000113212.6	PCDHB7	4.0798	-3.4524	3.20249	0.0842077	0.485148
ENSG00000142552.7	RCN3	4.06395	-3.20135	3.37638	0.0756261	0.465724
ENSG00000261320.1	RP11-297D21.2	4.06096	-3.27282	7.20246	0.0107866	0.202514
ENSG00000272255.1	CTD-3224K15.3	4.0562	-3.54532	5.60384	0.0249702	0.296038
ENSG00000134028.14	ADAMDEC1	4.05496	-3.28647	2.42871	0.13152	0.572372
ENSG00000170454.5	KRT75	4.05188	-3.31258	4.49972	0.0411907	0.367287
ENSG00000276070.4	CCL4L2	4.04369	-3.37597	2.19086	0.154914	0.603689
ENSG00000260258.2	RP11-467J12.2	4.04132	-3.11391	6.7064	0.0136157	0.225134
ENSG00000113205.5	PCDHB3	4.04003	-3.15512	3.43593	0.0716999	0.45787
ENSG00000187664.8	HAPLN4	4.0332	-3.44584	4.08211	0.0554715	0.414628
ENSG00000167139.8	TBC1D21	4.02896	-3.68024	4.74213	0.0419863	0.370145
ENSG00000232411.1	AC009495.3	4.02201	-3.46361	7.66841	0.008995	0.184452
ENSG00000223440.1	RP11-555J4.4	4.01538	-3.24155	3.66898	0.0655639	0.441209
ENSG00000167580.7	AQP2	4.00551	-3.17383	2.45133	0.131464	0.572372
ENSG00000280168.1	RP11-1090M7.3	3.99107	-2.98507	8.29294	0.00711287	0.162981
ENSG00000230523.1	RP3-437I16.1	3.98794	-3.21005	3.89229	0.0565947	0.417073
ENSG00000184459.8	BPIFC	3.9835	-3.38611	2.30888	0.144792	0.591189
ENSG00000258583.5	LINC01500	3.97745	-3.62571	4.05431	0.0608013	0.428883
ENSG00000143171.12	RXRG	3.95683	-3.58481	2.92438	0.103223	0.52778
ENSG00000183378.11	OVCH2	3.95252	-3.21149	4.37062	0.0434208	0.374689
ENSG00000164451.13	FAM26D	3.94746	-3.02339	2.7424	0.106093	0.531801
ENSG00000229896.2	RP11-456H18.2	3.94685	-3.54032	4.7966	0.0360717	0.349865
ENSG00000249853.7	HS3ST5	3.94182	-2.68737	2.23828	0.143758	0.590761
ENSG00000242154.1	RP4-778K6.3	3.93982	-3.24876	5.4963	0.0249699	0.296038
ENSG00000236427.1	RP11-107M16.2	3.93878	-3.17982	7.72938	0.00875107	0.181699
ENSG00000278873.1	PRO1804	3.92946	-3.28045	3.89697	0.056454	0.41687
ENSG00000152192.7	POU4F1	3.92428	-3.60253	2.78946	0.11812	0.554318
ENSG00000130300.8	PLVAP	3.91428	-3.53072	2.74171	0.110079	0.538984
ENSG00000223631.1	LINC01120	3.91303	-3.51567	4.52919	0.0463686	0.382827
ENSG00000159189.11	C1QC	3.91081	-3.46019	3.05492	0.0925879	0.5032
ENSG00000244464.1	RP11-201E8.1	3.9101	-3.35373	3.39781	0.0747495	0.464765
ENSG00000242611.2	AC093627.8	3.90838	-3.196	5.18285	0.029154	0.3187
ENSG00000232024.2	LSM12P1	3.90489	1.72293	4.837	0.0336428	0.339377
ENSG00000262061.5	RP11-1260E13.4	3.89907	-3.47265	3.39462	0.0758841	0.465994
ENSG00000214897.4	U82695.5	3.8984	-3.2566	3.02241	0.0929654	0.503939
ENSG00000123700.4	KCNJ2	3.88282	-3.41149	3.07337	0.0982889	0.517307
ENSG00000197705.9	KLHL14	3.87558	-3.69118	3.0127	0.112185	0.542848
ENSG00000272498.1	RP11-415F23.3	3.8724	-3.17638	7.65291	0.00905816	0.185145
ENSG00000172733.11	PURG	3.87089	-3.11066	2.25231	0.144464	0.59098
ENSG00000248373.5	RP11-556I14.1	3.86768	-2.66084	7.65939	0.0093916	0.188384
ENSG00000234474.2	MIR3663HG	3.8474	-3.55242	4.05609	0.0561935	0.41687
ENSG00000230657.6	PRB4	3.84693	-3.28673	4.00755	0.0540084	0.410987
ENSG00000183722.7	LHFP	3.84495	0.521289	124.171	6.87106e-14	8.12709e-10
ENSG00000155897.9	ADCY8	3.83938	-3.15316	1.63414	0.212703	0.670895
ENSG00000276953.1	TRBV12-4	3.83763	-3.56429	6.19306	0.0183347	0.258295
ENSG00000138315.12	OIT3	3.83588	-3.35381	2.77318	0.109801	0.538518
ENSG00000248848.1	PPBPP2	3.83334	-3.8091	3.35869	0.0892116	0.497655
ENSG00000132031.12	MATN3	3.83239	-3.30345	5.25764	0.0287094	0.316499
ENSG00000225330.1	AF064860.5	3.83235	-3.34096	5.72406	0.0229037	0.284564
ENSG00000129009.12	ISLR	3.83134	-3.421	2.19744	0.154328	0.602739
ENSG00000277610.1	RNVU1-4	3.82962	-3.50485	5.64837	0.0237513	0.289238
ENSG00000090402.7	SI	3.81942	-3.73321	3.00206	0.112747	0.544017
ENSG00000212128.2	TAS2R13	3.81931	-3.50918	3.97544	0.0604409	0.427576
ENSG00000271911.1	RP11-532F6.5	3.80464	-3.4283	3.99724	0.0563931	0.41687
ENSG00000273720.1	RP11-613E4.4	3.79374	-3.5535	6.28026	0.0166875	0.248789
ENSG00000267466.1	RP11-13K12.5	3.78795	-3.69968	4.8704	0.0395753	0.36385
ENSG00000196329.11	GIMAP5	3.78708	-3.20024	5.13573	0.0334444	0.338415
ENSG00000211695.2	TRGV9	3.77754	-3.55339	3.9195	0.0575049	0.42023
ENSG00000180549.7	FUT7	3.77396	-3.43552	3.62744	0.0670194	0.445121
ENSG00000250596.1	RP11-440I14.2	3.77327	-3.58815	3.64534	0.0675983	0.446714
ENSG00000264340.1	RP11-231E4.3	3.76585	-3.70577	5.5388	0.0277846	0.310718
ENSG00000187550.8	SBK2	3.76444	-3.0539	3.9405	0.0551637	0.414521
ENSG00000251347.2	IRF5P1	3.76412	-3.74824	4.00318	0.0661451	0.44243
ENSG00000171819.4	ANGPTL7	3.75593	-3.16653	2.87626	0.099799	0.520553
ENSG00000249574.1	AC226118.1	3.75582	-3.35154	3.40108	0.0737881	0.462515
ENSG00000237863.2	RP6-24A23.3	3.74924	-3.62975	3.89205	0.0583314	0.422806
ENSG00000196711.8	FAM150A	3.74607	-3.59336	3.54752	0.0711472	0.456789
ENSG00000279381.1	bP-2171C21.5	3.74492	-3.56048	10.9783	0.00195253	0.0817986
ENSG00000178015.4	GPR150	3.74156	-3.75595	4.11244	0.062982	0.434458
ENSG00000251877.1	RNU2-45P	3.73241	-3.37539	6.39517	0.0157917	0.244179
ENSG00000260390.1	RP11-575I8.1	3.7239	-3.5891	4.14204	0.0557473	0.415103
ENSG00000260785.1	CASC17	3.72066	-3.64026	3.634	0.0715582	0.457673
ENSG00000238061.2	RP4-635A23.4	3.71915	-3.4111	6.13733	0.0188216	0.261004
ENSG00000147571.4	CRH	3.71799	-3.56876	3.40559	0.0754377	0.465724
ENSG00000173699.15	SPATA3	3.71747	-3.72763	3.09848	0.0970355	0.514148
ENSG00000099960.12	SLC7A4	3.71579	-3.6913	2.48189	0.138524	0.583422
ENSG00000257151.1	PWAR6	3.7154	-3.69581	2.61699	0.129066	0.568421
ENSG00000154975.13	CA10	3.70848	-2.75075	3.51053	0.068816	0.450568
ENSG00000164621.5	SMAD5-AS1	3.70203	-2.99259	4.70766	0.037032	0.353999
ENSG00000251168.1	CTD-2072I24.1	3.69967	-3.54463	6.82061	0.0142461	0.231248
ENSG00000271047.1	RP11-760D2.12	3.69516	-1.83528	2.56765	0.116867	0.552477
ENSG00000258806.1	OR11H7	3.69335	-3.51314	4.51354	0.0435442	0.375211
ENSG00000146039.10	SLC17A4	3.6812	-3.57811	2.89611	0.104791	0.530863
ENSG00000258428.5	RP11-1085N6.2	3.68037	-2.89818	6.68361	0.0137635	0.226209
ENSG00000225438.1	KRT41P	3.67641	-3.30844	4.45843	0.0427928	0.372628
ENSG00000243220.1	AC006159.4	3.67172	-3.05166	6.95523	0.0121081	0.21412
ENSG00000248338.1	RP11-472K22.2	3.66827	-3.34062	4.9597	0.0325978	0.335275
ENSG00000174015.9	SPERT	3.66785	-3.68079	2.41951	0.143181	0.589869
ENSG00000225670.4	CADM3-AS1	3.66543	-3.47182	2.23624	0.150924	0.59944
ENSG00000186310.9	NAP1L3	3.65994	-3.75453	2.84536	0.121447	0.559233
ENSG00000243531.1	RP11-740N7.3	3.65773	-3.19331	10.5431	0.00234972	0.0912226
ENSG00000168995.13	SIGLEC7	3.65329	-3.37846	2.4656	0.130402	0.570833
ENSG00000233039.1	MTND5P30	3.65135	-3.6984	3.64697	0.0710951	0.456789
ENSG00000251074.1	RP11-1267H10.3	3.64568	-3.74881	4.87991	0.0417487	0.369099
ENSG00000168830.7	HTR1E	3.64562	-3.42321	3.30666	0.0795729	0.474917
ENSG00000254288.1	RP11-6I2.3	3.63434	-3.48274	4.7819	0.0371626	0.354589
ENSG00000255622.3	PCDHB17P	3.63422	-3.26376	2.00175	0.168001	0.620953
ENSG00000260551.1	PWRN2	3.62729	-3.56704	2.83812	0.108098	0.53505
ENSG00000227512.1	RP11-413M3.4	3.62481	-3.21464	5.01584	0.0311493	0.328373
ENSG00000165457.13	FOLR2	3.61888	-3.62194	2.44951	0.136687	0.581101
ENSG00000113520.10	IL4	3.61675	-3.61988	3.17205	0.0884938	0.495443
ENSG00000180305.4	WFDC10A	3.6153	-3.14886	6.87641	0.0125653	0.217072
ENSG00000230943.1	RP11-367G18.1	3.61308	-2.77827	6.07535	0.018424	0.258504
ENSG00000272940.1	CTA-384D8.33	3.61268	-3.2724	4.03664	0.0517866	0.404835
ENSG00000120160.10	EQTN	3.60258	-3.33901	4.21152	0.0494804	0.394945
ENSG00000223401.2	RP11-211G3.2	3.5993	-3.49378	3.92507	0.0563949	0.41687
ENSG00000169618.6	PROKR1	3.59182	-2.78109	2.24681	0.142291	0.588605
ENSG00000099937.10	SERPIND1	3.58965	-3.14503	2.31505	0.137275	0.581826
ENSG00000264745.1	TTC39C-AS1	3.58741	-3.57672	5.20653	0.0301998	0.324326
ENSG00000121314.2	TAS2R8	3.57961	-3.6137	3.59189	0.068294	0.448999
ENSG00000187553.8	CYP26C1	3.5789	-3.85212	3.15747	0.116688	0.5522
ENSG00000225745.8	AL773572.7	3.57712	-3.43346	3.50785	0.0714173	0.457565
ENSG00000227061.1	AC079779.7	3.57275	-3.68945	2.49844	0.137321	0.581826
ENSG00000147183.9	CPXCR1	3.57156	-3.34945	2.08059	0.16304	0.613057
ENSG00000254571.1	RP11-60I3.4	3.56967	-3.73123	5.88314	0.0227232	0.283675
ENSG00000251692.7	PTX4	3.56908	-3.45645	2.60249	0.120716	0.558371
ENSG00000256812.1	CAPNS2	3.55638	-3.53424	3.68794	0.0649114	0.439725
ENSG00000201555.1	Y_RNA	3.55354	-3.43172	5.65745	0.0230774	0.285821
ENSG00000198354.6	DCAF12L2	3.54688	-3.69185	3.3694	0.0818205	0.480443
ENSG00000165164.13	CFAP47	3.54427	-3.62345	2.60158	0.125867	0.563675
ENSG00000177791.11	MYOZ1	3.53209	-3.3204	3.75724	0.0616232	0.430994
ENSG00000271926.1	CTD-2376I4.1	3.53119	-3.43322	4.2311	0.0473423	0.386983
ENSG00000260802.1	LINC00890	3.5277	-3.84744	3.37309	0.106764	0.53268
ENSG00000203972.9	GLYATL3	3.52315	-3.82817	4.2578	0.0650181	0.44003
ENSG00000229389.2	CTD-2022H16.1	3.52147	-3.68632	4.27251	0.0490805	0.393994
ENSG00000236559.1	RP11-243J16.7	3.52112	-3.56523	4.65163	0.0387986	0.361252
ENSG00000165623.9	UCMA	3.51902	-3.6069	3.7875	0.0662912	0.442731
ENSG00000235119.1	RP11-9M16.2	3.51316	-3.65976	4.85726	0.0368185	0.352957
ENSG00000278480.1	RP5-903E17.2	3.50818	-3.61066	4.0868	0.0553427	0.414541
ENSG00000239642.5	MEIKIN	3.50412	-3.76359	2.56098	0.132887	0.575254
ENSG00000171533.11	MAP6	3.50348	-3.59792	2.68841	0.120154	0.557501
ENSG00000248583.1	RP11-241F15.1	3.50125	-0.627001	20.6278	4.95653e-05	0.0095865
ENSG00000101981.10	F9	3.49826	-3.81706	3.00027	0.112841	0.5444
ENSG00000279459.1	RP11-826F13.1	3.49802	-3.06418	3.55116	0.0673002	0.445953
ENSG00000259647.1	RP11-143J24.1	3.49462	-3.31183	6.60505	0.0146709	0.234286
ENSG00000274396.1	HOTAIRM1_4	3.49296	-2.79538	4.29339	0.0446904	0.37838
ENSG00000242385.1	LINC00901	3.48916	-3.61864	3.09248	0.0923304	0.502787
ENSG00000176160.9	HSF5	3.48599	-3.33431	2.02641	0.173367	0.627027
ENSG00000261701.6	HPR	3.48429	-3.54596	3.51627	0.0710971	0.456789
ENSG00000117154.11	IGSF21	3.48338	-3.32662	4.63529	0.0378429	0.357433
ENSG00000145824.12	CXCL14	3.48144	-3.67738	2.60536	0.129848	0.570304
ENSG00000145692.14	BHMT	3.47871	-2.79736	10.8968	0.00202105	0.0833895
ENSG00000272834.1	RP5-1042K10.13	3.47791	-3.35331	3.73655	0.061507	0.430816
ENSG00000011600.11	TYROBP	3.4729	-3.15821	2.30779	0.141093	0.586039
ENSG00000008118.9	CAMK1G	3.46819	-3.5045	2.01627	0.174386	0.628853
ENSG00000125255.6	SLC10A2	3.46664	-3.06316	2.15711	0.151005	0.59944
ENSG00000274978.1	RNU11	3.46424	-3.55576	8.64392	0.00540817	0.141039
ENSG00000226066.1	AC009541.1	3.46322	-3.75631	2.70263	0.123482	0.560427
ENSG00000257008.6	GPR142	3.46088	-3.66575	2.36471	0.143212	0.589869
ENSG00000095110.7	NXPE1	3.45136	-3.71121	2.41447	0.143565	0.59043
ENSG00000272764.1	RP11-318E3.9	3.44755	-2.87494	13.2221	0.000829643	0.0504093
ENSG00000238033.1	AC002480.2	3.44399	-3.80913	2.8354	0.122028	0.559567
ENSG00000255487.1	RP11-513D5.5	3.43634	-3.53064	5.51454	0.0260523	0.302401
ENSG00000100604.12	CHGA	3.43529	-2.78969	2.64025	0.113324	0.545683
ENSG00000223486.1	AC092198.1	3.42378	-3.66393	2.62852	0.121126	0.558778
ENSG00000277954.1	RP11-679B19.1	3.42067	-3.65103	2.3692	0.142857	0.589521
ENSG00000212916.4	MAP10	3.41883	-3.68016	2.31228	0.147436	0.594841
ENSG00000215568.7	GAB4	3.41806	-3.79278	2.81646	0.116511	0.552048
ENSG00000164283.12	ESM1	3.41632	-3.8601	2.95024	0.127415	0.565009
ENSG00000106410.14	NOBOX	3.41491	-3.46616	2.11033	0.160192	0.610047
ENSG00000163825.3	RTP3	3.41302	-3.38696	3.63453	0.0657892	0.442054
ENSG00000226889.3	RP11-474I16.8	3.41094	-3.52981	4.40384	0.043279	0.374085
ENSG00000089558.8	KCNH4	3.40762	-2.64197	1.34614	0.253313	0.709772
ENSG00000108878.4	CACNG1	3.39925	-3.5629	3.20882	0.0867836	0.491708
ENSG00000124491.15	F13A1	3.39302	-3.59984	2.35371	0.144086	0.590761
ENSG00000234835.1	PHBP13	3.39212	-3.32115	4.29208	0.0452452	0.379885
ENSG00000123496.7	IL13RA2	3.38984	-3.28452	2.38257	0.136726	0.581101
ENSG00000259008.1	RP11-932A10.1	3.38102	-3.71969	2.486	0.138224	0.583024
ENSG00000224539.1	SAGE4P	3.38067	-3.80064	2.60098	0.136786	0.581101
ENSG00000205449.11	NBPF22P	3.37865	-3.57888	4.74256	0.0378928	0.357601
ENSG00000230703.1	RP11-293P20.4	3.37472	-3.38643	6.02982	0.0188357	0.26108
ENSG00000104415.13	WISP1	3.37433	-3.5612	1.95479	0.18073	0.636339
ENSG00000225217.1	HSPA7	3.373	-3.16374	3.69357	0.0622727	0.432659
ENSG00000119938.8	PPP1R3C	3.37288	-2.82536	3.30964	0.0784318	0.471867
ENSG00000271532.1	RP11-426K3.1	3.37145	-2.90705	7.65116	0.00851696	0.179677
ENSG00000183662.10	FAM19A1	3.37035	-3.7882	2.68372	0.131331	0.572233
ENSG00000142515.14	KLK3	3.36768	-2.89067	4.64316	0.0408585	0.367004
ENSG00000257023.1	RP11-268P4.4	3.3658	-3.58025	3.69075	0.0648154	0.439669
ENSG00000259721.1	RP11-758N13.1	3.36062	-3.8628	2.90107	0.130152	0.570626
ENSG00000252184.1	RNU2-10P	3.35874	-3.44517	5.80682	0.0206117	0.272763
ENSG00000210077.1	MT-TV	3.35833	0.670442	21.0747	4.25083e-05	0.00876956
ENSG00000173572.11	NLRP13	3.35628	-2.57266	1.85246	0.182355	0.637318
ENSG00000125845.6	BMP2	3.35597	-3.45353	2.11945	0.157704	0.607068
ENSG00000223601.2	EBLN1	3.35201	-3.7876	3.33209	0.0903558	0.498752
ENSG00000186160.4	CYP4Z1	3.35154	-3.75551	2.58522	0.126981	0.564407
ENSG00000113209.8	PCDHB5	3.34659	-3.42409	2.00899	0.168534	0.621713
ENSG00000242199.1	RP11-71H17.1	3.34494	-3.56049	6.07468	0.0193857	0.264898
ENSG00000176566.4	DCAF4L2	3.34386	-3.24624	2.24025	0.144454	0.59098
ENSG00000156234.7	CXCL13	3.33997	-3.72724	2.83335	0.111298	0.541193
ENSG00000206633.1	SNORA80B	3.33512	-3.62811	4.98799	0.0327895	0.336449
ENSG00000129450.8	SIGLEC9	3.33497	-3.30289	2.50747	0.124394	0.562129
ENSG00000260759.1	RP11-677O4.2	3.3321	-3.35199	2.19242	0.151005	0.59944
ENSG00000235461.1	RP5-928E24.2	3.32905	-3.70423	3.31252	0.0842442	0.485225
ENSG00000176988.8	FMR1NB	3.32778	-3.69348	3.01227	0.0963941	0.513073
ENSG00000260094.1	LINC00564	3.31476	-3.50311	3.82547	0.0586467	0.423742
ENSG00000248636.6	RP11-768F21.1	3.31287	-3.26979	3.7097	0.0632011	0.43494
ENSG00000149968.11	MMP3	3.30952	-3.70577	2.32167	0.146669	0.593576
ENSG00000212855.5	TTTY2	3.30403	-3.7119	2.79098	0.118029	0.554318
ENSG00000212856.5	TTTY2B	3.30403	-3.7119	2.79098	0.118029	0.554318
ENSG00000172020.12	GAP43	3.30153	-3.28059	2.07362	0.16081	0.610894
ENSG00000226859.1	RP11-48F14.2	3.29972	-2.73262	2.64096	0.112546	0.543345
ENSG00000007038.10	PRSS21	3.2992	-3.00793	4.1719	0.0488304	0.393505
ENSG00000207370.1	Y_RNA	3.29039	-3.65918	4.91155	0.0340592	0.341524
ENSG00000260578.1	CTD-2541J13.1	3.28614	-3.86682	2.89518	0.130485	0.570986
ENSG00000250400.3	LINC00977	3.28561	-3.60776	3.10022	0.0903335	0.498752
ENSG00000197416.4	FABP12	3.28492	-3.57902	3.40686	0.0766278	0.467546
ENSG00000204950.3	LRRC10B	3.28313	-3.48051	2.32766	0.139464	0.584187
ENSG00000260979.1	RP11-77H9.8	3.28257	-3.6513	4.71623	0.0407488	0.366987
ENSG00000267651.1	RP11-95O2.1	3.27902	-3.22522	2.47086	0.125136	0.563139
ENSG00000163216.6	SPRR2D	3.27453	-3.70132	2.28465	0.149724	0.598636
ENSG00000261598.1	RP11-107D24.2	3.27164	-3.67756	4.35231	0.0460648	0.382594
ENSG00000204880.7	KRTAP4-8	3.26435	-3.44239	3.67624	0.0643386	0.438363
ENSG00000278598.1	MIR6775	3.26424	-3.73541	5.02885	0.0351546	0.347164
ENSG00000246820.2	RP11-379P15.1	3.26143	-3.15985	1.88786	0.178339	0.633815
ENSG00000226963.1	AC078883.4	3.25681	-3.58221	4.39386	0.0451078	0.379381
ENSG00000275944.1	RP11-104J23.1	3.24743	-3.3912	2.09123	0.159105	0.608633
ENSG00000248505.1	RP11-319E12.1	3.24629	-3.67904	3.13256	0.0924841	0.503148
ENSG00000224516.5	AC068134.8	3.23536	-3.4179	3.18515	0.0839849	0.484809
ENSG00000254709.7	IGLL5	3.23278	-3.63055	2.35163	0.141325	0.586598
ENSG00000257283.1	RP11-1060G2.1	3.22738	-3.5001	3.80074	0.0594271	0.425788
ENSG00000274737.1	RP5-1057I20.6	3.22677	-3.36323	4.23764	0.0479238	0.389583
ENSG00000233334.3	FAM53B-AS1	3.22177	-3.66939	2.79472	0.108508	0.536102
ENSG00000265918.2	RN7SL543P	3.21892	-3.5207	7.37823	0.00967341	0.191797
ENSG00000204174.7	NPY4R	3.21784	-3.1984	2.0246	0.164639	0.615924
ENSG00000260953.1	RP11-426C22.6	3.21565	-3.57992	3.61069	0.0676164	0.446714
ENSG00000230310.1	CTD-2192J16.11	3.21411	-3.34096	3.38802	0.0743189	0.463929
ENSG00000116194.12	ANGPTL1	3.21183	-2.67506	1.77533	0.191491	0.648687
ENSG00000224251.6	RP11-499O7.7	3.21162	-3.72629	3.91296	0.0603612	0.427426
ENSG00000255692.1	RP1-127H14.3	3.20914	-3.69191	4.59162	0.0450319	0.379381
ENSG00000283310.1	KIAA2012	3.20825	-3.28956	2.0801	0.159142	0.608708
ENSG00000267032.1	RP11-807E13.2	3.20647	-3.55768	4.00137	0.0541831	0.411787
ENSG00000255710.2	RP11-667M19.9	3.20539	-3.41891	3.29142	0.0783806	0.471685
ENSG00000180383.3	DEFB124	3.2049	-3.57202	2.83448	0.102188	0.525437
ENSG00000275322.1	RP11-262A16.1	3.20154	-1.98826	9.84682	0.00317374	0.108274
ENSG00000123307.3	NEUROD4	3.20062	-3.73513	2.07549	0.17269	0.626058
ENSG00000157219.3	HTR5A	3.19984	-3.76226	2.25047	0.156816	0.606434
ENSG00000260102.1	LINC01070	3.19646	-3.55937	2.18366	0.155559	0.60432
ENSG00000272334.1	RP11-129K12.1	3.19307	-3.41883	4.00652	0.0532687	0.408954
ENSG00000275915.1	NPPA-AS1_3	3.19243	-3.6116	5.75475	0.0220106	0.280085
ENSG00000225549.3	RP11-210H10__A.1	3.18536	-3.48952	2.04957	0.160561	0.610451
ENSG00000186076.5	RP11-887P2.3	3.18511	2.74746	2.89961	0.09629	0.512872
ENSG00000225510.2	PCDH8P1	3.18286	-3.83024	2.74944	0.127194	0.564732
ENSG00000244502.2	HDAC11-AS1	3.18162	-3.35835	4.4977	0.0412336	0.367313
ENSG00000230173.1	AC006196.1	3.18069	-3.87146	2.80053	0.135997	0.580819
ENSG00000176289.4	IDSP1	3.17993	-2.68857	8.65521	0.00538071	0.141039
ENSG00000223695.1	RP4-633O19__A.1	3.1742	-3.16333	4.70802	0.0364511	0.351762
ENSG00000279128.1	RP11-76C10.4	3.17355	-3.63306	2.90908	0.0990096	0.518951
ENSG00000242797.3	GLYCTK-AS1	3.17113	-3.50244	2.99948	0.0931158	0.504267
ENSG00000251165.5	F11-AS1	3.168	-3.73712	2.89308	0.107877	0.534722
ENSG00000171956.6	FOXB1	3.16738	-3.45339	2.38384	0.13498	0.579138
ENSG00000260015.1	RP11-510M2.5	3.16439	-3.15058	4.15344	0.050971	0.401068
ENSG00000259724.1	LINC01581	3.16061	-3.86745	3.02365	0.123471	0.560427
ENSG00000237989.1	AP001046.5	3.15965	-3.57773	2.14546	0.156906	0.606434
ENSG00000184321.1	OR51J1	3.15923	-2.77638	1.54953	0.220956	0.677861
ENSG00000254776.1	AC084121.17	3.15908	-3.45358	3.4013	0.0756121	0.465724
ENSG00000265907.1	RP11-737O24.2	3.15877	-3.29315	3.30001	0.0788461	0.473077
ENSG00000233410.1	LINC01222	3.15791	-3.87242	2.78007	0.137229	0.581774
ENSG00000240199.3	RN7SL520P	3.1561	-3.61385	4.89681	0.0336469	0.339377
ENSG00000261129.1	RP11-361D14.2	3.15485	-3.44665	2.0785	0.161618	0.611548
ENSG00000236897.1	AC113331.9	3.15296	-3.62469	3.1116	0.0897775	0.49831
ENSG00000280498.1	SNORA16A	3.14868	-3.79408	12.9628	0.0123718	0.216395
ENSG00000176695.6	OR4F17	3.143	-3.8193	2.47567	0.145611	0.592191
ENSG00000230910.2	RP3-525N10.2	3.14203	-3.45095	2.23603	0.148802	0.597288
ENSG00000254897.1	RP11-482L11.1	3.13201	-3.63335	3.11525	0.0883269	0.495133
ENSG00000225128.1	LINC00972	3.13117	-3.70399	3.44552	0.075075	0.465484
ENSG00000238090.1	AC006195.2	3.12613	-3.31052	3.58801	0.0666382	0.443849
ENSG00000167459.16	LINC00905	3.12518	-2.78859	2.45086	0.125891	0.563675
ENSG00000246375.2	RP11-10L7.1	3.12352	-3.27529	2.8797	0.0996052	0.520299
ENSG00000164841.4	TMEM74	3.12182	-3.39897	2.37701	0.133162	0.575673
ENSG00000249831.2	RP11-4O3.2	3.11647	-3.6306	2.08822	0.162303	0.612351
ENSG00000142789.19	CELA3A	3.11578	-3.42697	2.54824	0.120444	0.558014
ENSG00000177947.13	ODF3	3.11495	-3.66741	1.97337	0.182898	0.63771
ENSG00000163914.4	RHO	3.10675	-3.4093	1.95908	0.171424	0.624883
ENSG00000202335.1	SNORD50	3.09919	-3.86818	8.73803	0.0293012	0.318934
ENSG00000248100.2	RP11-709A23.1	3.09694	-3.23849	1.65989	0.207041	0.665206
ENSG00000125879.4	OTOR	3.09323	-3.82561	2.40413	0.150977	0.59944
ENSG00000279784.1	CH507-39O4.1	3.09193	-3.64954	4.0066	0.0549687	0.413857
ENSG00000154485.4	MMP21	3.08944	-3.6365	2.1737	0.156456	0.605851
ENSG00000174156.14	GSTA3	3.08283	-3.57316	2.41376	0.13266	0.5748
ENSG00000107295.9	SH3GL2	3.0805	-3.87559	2.71057	0.14153	0.586864
ENSG00000254508.5	FBXO3-AS1	3.08033	-3.53586	3.21775	0.0816461	0.479975
ENSG00000279774.1	RP11-278H7.5	3.07864	-3.43346	1.86558	0.182714	0.63771
ENSG00000271105.1	SCML2P2	3.06579	-3.42546	2.81168	0.101928	0.525392
ENSG00000266524.2	GDF10	3.06415	-3.5947	2.10971	0.162375	0.612399
ENSG00000131668.13	BARX1	3.06403	-3.80235	2.28531	0.160465	0.610284
ENSG00000157119.11	KLHL40	3.06099	-3.6409	2.03289	0.167734	0.62092
ENSG00000272551.1	RP11-324L17.1	3.05991	-3.70997	3.3276	0.0835937	0.484669
ENSG00000248898.1	CTD-2288O8.1	3.05807	-3.37293	5.83431	0.0203331	0.270833
ENSG00000258385.1	RP11-629F19.1	3.0531	-3.38642	2.09305	0.15703	0.606704
ENSG00000256925.2	ADGRA1-AS1	3.04671	-3.76352	2.28689	0.153745	0.601754
ENSG00000130037.4	KCNA5	3.04556	-3.87275	2.91239	0.129515	0.56941
ENSG00000229486.2	RP4-552O12.1	3.04373	-3.65958	2.4075	0.134789	0.578885
ENSG00000249934.2	RP11-466G12.3	3.04333	-3.57484	3.07774	0.0901685	0.498689
ENSG00000229978.1	PRAMEF36P	3.04261	-3.69564	2.76448	0.112476	0.543082
ENSG00000239856.3	RN7SL225P	3.04181	-3.41725	6.07218	0.0180852	0.256386
ENSG00000182698.11	RESP18	3.03758	-3.78181	2.55691	0.128935	0.568055
ENSG00000223969.5	AC002456.2	3.03559	-3.61144	2.81824	0.105476	0.531352
ENSG00000100078.3	PLA2G3	3.02875	-3.40883	1.84408	0.18643	0.641783
ENSG00000236054.1	LL22NC03-104C7.1	3.02807	-3.69725	3.45876	0.0761192	0.466255
ENSG00000249899.5	CTD-2175A23.1	3.02764	-3.33207	3.40056	0.073114	0.460977
ENSG00000168530.15	MYL1	3.02499	-3.6813	2.45913	0.133036	0.575406
ENSG00000200463.1	SNORD118	3.02472	-2.38647	6.99371	0.0115964	0.210309
ENSG00000163064.6	EN1	3.02361	-3.25575	2.02882	0.164213	0.615015
ENSG00000171509.15	RXFP1	3.023	-1.76596	2.51569	0.120521	0.558154
ENSG00000271644.1	RP3-365I19.2	3.02156	-3.42602	5.14115	0.0287888	0.316757
ENSG00000233775.1	RP4-811H24.9	3.01521	-3.6164	3.28738	0.0793934	0.474515
ENSG00000166603.4	MC4R	3.00841	-3.60947	2.60559	0.122661	0.559736
ENSG00000105501.12	SIGLEC5	3.00439	-3.06763	3.47195	0.070981	0.456532
ENSG00000231414.1	AC016700.6	3.0033	-3.11132	4.04458	0.0510238	0.40127
ENSG00000225356.3	RP11-433O3.1	2.99752	-2.00393	2.43398	0.126537	0.563675
ENSG00000220988.1	SNORD88C	2.99208	-3.69239	6.77328	0.0174535	0.252873
ENSG00000080910.11	CFHR2	2.99035	-3.71688	2.148	0.161701	0.611548
ENSG00000224153.2	RP11-433C9.2	2.98033	-3.76781	2.71415	0.118522	0.554905
ENSG00000239744.3	RN7SL63P	2.97103	-3.78733	3.36004	0.0801403	0.476092
ENSG00000174807.3	CD248	2.96923	-3.71562	2.04134	0.171879	0.625161
ENSG00000240589.3	RN7SL258P	2.96892	-3.67884	3.38678	0.0762047	0.466456
ENSG00000180846.8	CSNK1G2-AS1	2.96618	-2.7762	8.17434	0.00669274	0.157171
ENSG00000255345.1	CTD-2337I7.1	2.96393	-2.34906	10.3684	0.00253249	0.0956571
ENSG00000078596.10	ITM2A	2.96141	-3.45115	1.69034	0.20402	0.661983
ENSG00000218020.3	THAP12P5	2.96024	-3.8795	2.62644	0.14698	0.594218
ENSG00000279235.1	RP11-16K12.2	2.95434	-3.60745	3.42246	0.075997	0.46607
ENSG00000234170.5	RP11-446F3.2	2.95411	-3.6967	2.10167	0.166028	0.618552
ENSG00000205830.1	AC024132.1	2.9519	-3.73387	2.19513	0.157441	0.606862
ENSG00000214415.3	GNAT3	2.95052	-3.77547	2.28014	0.150101	0.598784
ENSG00000276633.1	AJ011931.1	2.9484	-3.6419	2.03239	0.169896	0.622846
ENSG00000166634.6	SERPINB12	2.94735	-3.73559	2.31359	0.151542	0.599818
ENSG00000207392.1	SNORA20	2.94668	-3.56356	3.80133	0.0601993	0.427322
ENSG00000235961.5	PNMA6A	2.94591	-3.88073	2.58967	0.149452	0.598483
ENSG00000251045.1	CTC-321K16.4	2.94474	-3.8802	2.53476	0.153247	0.600921
ENSG00000168903.8	BTNL3	2.94465	-3.32285	2.20807	0.148319	0.596613
ENSG00000251730.1	SNORA4	2.94213	-3.84832	3.10543	0.100866	0.523014
ENSG00000187416.11	LHFPL3	2.94112	-3.7209	1.91661	0.184814	0.639983
ENSG00000163288.13	GABRB1	2.93857	-3.83434	2.26515	0.16215	0.612296
ENSG00000229674.1	AL121578.7	2.93515	-3.53243	3.20014	0.0824494	0.481861
ENSG00000265867.1	MIR4516	2.93467	-3.61396	3.43219	0.0756064	0.465724
ENSG00000127083.7	OMD	2.93417	-3.60976	2.22212	0.152152	0.600352
ENSG00000213606.3	AKR1B10P1	2.93029	-3.41641	10.836	0.0361221	0.350016
ENSG00000222028.3	PSMB11	2.92603	-3.55754	1.94051	0.175701	0.630874
ENSG00000251011.5	TMEM108-AS1	2.9219	-3.78392	2.32374	0.150715	0.59921
ENSG00000224721.1	AC007182.6	2.92122	-3.77957	2.04749	0.175415	0.630706
ENSG00000249526.1	CTB-35F21.1	2.91923	-3.75788	3.75068	0.062804	0.433654
ENSG00000276747.1	PADI6	2.9181	-3.54475	2.28686	0.149539	0.598636
ENSG00000206834.1	SNORA1	2.91769	-3.52537	6.61942	0.0196986	0.267401
ENSG00000270378.1	RP11-108K3.5	2.90989	-3.60534	8.07566	0.0129742	0.219949
ENSG00000260217.1	RP11-809F4.3	2.90517	-3.79372	2.16418	0.164403	0.615236
ENSG00000205837.7	LINC00487	2.90244	-3.65823	1.97608	0.175643	0.630874
ENSG00000182035.11	ADIG	2.89667	-3.75647	2.20434	0.156625	0.606073
ENSG00000244734.3	HBB	2.89171	-3.66133	1.98157	0.172971	0.626504
ENSG00000254219.1	GS1-251I9.2	2.89132	-3.64772	2.80094	0.105202	0.531352
ENSG00000276545.1	PCDHGB9P	2.886	-3.47549	1.92786	0.175799	0.631017
ENSG00000236372.1	RP5-865N13.1	2.88551	-3.14306	1.95678	0.170104	0.623164
ENSG00000271172.1	RP11-660M5.1	2.87894	-3.59167	3.62544	0.0683039	0.448999
ENSG00000106304.15	SPAM1	2.87256	-3.12444	1.49119	0.232084	0.687728
ENSG00000276027.1	RNU12	2.87241	-3.57187	3.10049	0.0903204	0.498752
ENSG00000187229.3	RP11-161I2.1	2.87222	-3.1761	1.4695	0.235424	0.690795
ENSG00000221880.3	KRTAP1-3	2.87149	-3.72773	2.28666	0.144491	0.59102
ENSG00000268866.1	AC020915.2	2.86835	-3.74386	2.41129	0.139582	0.584399
ENSG00000279446.1	AC005915.1	2.86733	-3.75699	2.05239	0.170788	0.624059
ENSG00000144119.3	C1QL2	2.86599	-3.55522	1.93655	0.176126	0.631533
ENSG00000259450.1	RP11-265N7.1	2.86513	-3.63554	1.98677	0.172431	0.625777
ENSG00000006116.3	CACNG3	2.86433	-3.18405	2.13722	0.154752	0.603609
ENSG00000265252.1	MIR3132	2.85241	-3.69523	3.11671	0.0882564	0.494995
ENSG00000175946.8	KLHL38	2.85009	-3.54911	1.89731	0.182007	0.637099
ENSG00000272772.1	CTD-2410N18.5	2.84661	-2.27909	4.69563	0.0361957	0.350155
ENSG00000280150.1	RP13-895J2.11	2.84639	-3.23779	4.23282	0.0480432	0.390195
ENSG00000187600.12	TMEM247	2.84547	-3.53435	2.31886	0.140183	0.584996
ENSG00000095970.16	TREM2	2.84232	-2.7132	2.76854	0.107143	0.533446
ENSG00000182793.11	GSTA5	2.83984	-3.65684	2.03055	0.167969	0.62092
ENSG00000178343.4	SHISA3	2.83674	-3.66779	2.04348	0.168792	0.621882
ENSG00000264346.1	SNORA77	2.83348	-3.688	7.67823	0.0152585	0.239785
ENSG00000212901.3	KRTAP3-1	2.83018	0.984576	13.6688	0.000648578	0.0437452
ENSG00000187690.3	CXorf67	2.82939	-3.72111	1.90874	0.185671	0.641328
ENSG00000176746.6	MAGEB6	2.82766	-3.70771	1.86481	0.187721	0.643594
ENSG00000102195.9	GPR50	2.82576	-3.37246	1.94711	0.172699	0.626058
ENSG00000272564.1	RP11-548P2.2	2.82118	-3.59278	3.45843	0.073329	0.46113
ENSG00000126947.12	ARMCX1	2.81663	-3.64805	2.04737	0.171283	0.624518
ENSG00000189196.4	LINC00994	2.81561	-3.65842	1.81888	0.190943	0.648361
ENSG00000227790.7	AC015922.5	2.81342	-3.56191	2.30555	0.138928	0.583952
ENSG00000225815.2	AC092669.6	2.81328	-3.2057	1.99736	0.166567	0.619611
ENSG00000235156.5	TMEM30C	2.81299	-3.60566	2.35368	0.137365	0.581826
ENSG00000187151.7	ANGPTL5	2.80767	-3.77489	1.87413	0.193565	0.6506
ENSG00000150551.10	LYPD1	2.8066	-3.02941	5.5462	0.0243664	0.29319
ENSG00000262406.2	MMP12	2.80605	-3.76556	2.5972	0.137042	0.581398
ENSG00000278505.4	C17orf78	2.80222	-3.66255	1.63069	0.216705	0.674442
ENSG00000251259.1	AC004069.2	2.80115	2.283	20.8923	4.52507e-05	0.00902066
ENSG00000245148.2	ARAP1-AS2	2.79984	-3.46197	2.0992	0.1573	0.606862
ENSG00000279965.1	RP11-472K17.3	2.79545	-3.24938	2.39517	0.132795	0.575144
ENSG00000280190.1	RP11-319G9.1	2.79312	-3.6787	2.11891	0.161507	0.611548
ENSG00000279841.1	RP11-274A11.4	2.7909	-3.50956	1.81845	0.189415	0.64577
ENSG00000213512.1	GBP7	2.78807	-3.7975	1.95592	0.184718	0.639983
ENSG00000267323.1	SLC25A1P5	2.78799	-3.71786	2.711	0.111992	0.542537
ENSG00000279078.1	SND1-IT1	2.78755	-3.18871	1.52348	0.225466	0.681459
ENSG00000261083.1	RP11-93I21.3	2.78152	-3.65859	1.96344	0.176965	0.63248
ENSG00000248307.5	LINC00616	2.7793	-3.70787	1.78378	0.199961	0.657542
ENSG00000229105.1	ASTN2-AS1	2.77595	-3.73191	2.01153	0.174865	0.629685
ENSG00000279071.1	RP11-83B20.3	2.77584	-3.41261	1.83506	0.18437	0.639634
ENSG00000188306.6	LRRIQ4	2.77432	-3.56367	1.81956	0.189284	0.64577
ENSG00000251257.2	CTD-2263F21.1	2.77005	-1.6606	9.87253	0.00313839	0.107493
ENSG00000182985.16	CADM1	2.76937	-1.05839	2.71059	0.107449	0.533845
ENSG00000183324.10	REC114	2.75414	-3.59613	1.86342	0.182959	0.637733
ENSG00000123594.5	ATXN3L	2.74948	-3.74849	2.17872	0.163093	0.613057
ENSG00000196071.4	OR2L13	2.74864	-3.88693	2.36248	0.166039	0.618552
ENSG00000259335.1	HNRNPMP1	2.74855	-3.6147	1.78344	0.195158	0.652286
ENSG00000070031.3	SCT	2.74775	-3.62597	2.63067	0.117182	0.552935
ENSG00000259700.3	RP11-485O10.3	2.74594	-3.8405	2.12929	0.174127	0.628622
ENSG00000232788.1	AC078883.3	2.74012	-3.61568	2.30238	0.14154	0.586864
ENSG00000210107.1	MT-TQ	2.73662	1.54625	23.8087	1.70493e-05	0.00512693
ENSG00000238109.1	AC004893.10	2.73572	-3.37867	2.82719	0.101021	0.523304
ENSG00000276772.1	CTD-2515H24.2	2.72918	-3.54857	2.03854	0.169283	0.622392
ENSG00000260868.1	RP11-394I13.1	2.72916	-3.39456	1.86599	0.18165	0.637099
ENSG00000228952.1	RP11-567G11.1	2.72915	-2.69482	9.21561	0.00418857	0.126384
ENSG00000239316.3	RN7SL11P	2.72393	-2.72031	13.9768	0.00102723	0.0573115
ENSG00000225724.1	LL22NC03-80A10.11	2.7237	-3.77713	2.09406	0.166752	0.620169
ENSG00000260422.1	RP1-155D22.2	2.72223	-3.77409	1.993	0.176754	0.632378
ENSG00000144015.4	TRIM43	2.71864	-3.60036	2.05004	0.163128	0.613057
ENSG00000070193.4	FGF10	2.71404	-3.82164	2.05582	0.181085	0.636568
ENSG00000229081.1	LINC01165	2.71349	-3.70872	2.08452	0.167666	0.62092
ENSG00000225270.1	CICP12	2.71304	-3.55774	3.498	0.0692913	0.451724
ENSG00000269506.2	RP11-571I18.5	2.70989	-3.74939	1.80048	0.197973	0.655488
ENSG00000280403.1	AL137860.1	2.70984	-3.1594	8.53596	0.00567826	0.144429
ENSG00000186603.5	HPDL	2.7091	-3.43032	1.67118	0.204724	0.662752
ENSG00000101812.12	H2BFM	2.7087	-2.08554	10.6813	0.00221502	0.0886107
ENSG00000255305.1	RP11-529A4.7	2.70752	-3.65007	2.02462	0.166949	0.620382
ENSG00000162456.9	KNCN	2.70742	-3.79282	1.92401	0.188106	0.644234
ENSG00000100362.12	PVALB	2.70277	-3.65888	1.64077	0.213341	0.671534
ENSG00000231883.1	RP1-297M16.2	2.69999	-3.52096	3.02574	0.0909032	0.499785
ENSG00000174417.2	TRHR	2.69812	-3.53064	1.54603	0.225091	0.681168
ENSG00000232880.1	NDUFB4P10	2.69188	-3.64478	2.50429	0.124623	0.562435
ENSG00000230922.1	RP4-753M9.1	2.6878	-3.77833	1.99485	0.176564	0.631828
ENSG00000224054.1	RP4-551E13.2	2.68633	-3.63518	1.89543	0.182215	0.637099
ENSG00000205898.3	RP11-3B12.4	2.68321	-3.44323	2.71987	0.107489	0.533845
ENSG00000184210.5	DGAT2L6	2.68042	-3.74705	1.87895	0.18613	0.641663
ENSG00000116726.4	PRAMEF12	2.6793	-3.58042	2.00222	0.17084	0.624059
ENSG00000131738.10	KRT33B	2.67233	-3.33224	2.47617	0.124745	0.56247
ENSG00000256790.1	RP11-429A20.3	2.66899	-3.20014	2.5268	0.123011	0.560373
ENSG00000185028.3	LRRC14B	2.6686	-3.73401	1.91638	0.181999	0.637099
ENSG00000277128.1	RP11-146E13.4	2.66338	-3.43944	2.56968	0.118953	0.555646
ENSG00000269873.1	CTD-2587H19.3	2.65969	-3.46911	4.24158	0.0459343	0.382587
ENSG00000277184.1	SNORA9	2.65713	-3.6108	4.53627	0.040424	0.366293
ENSG00000250696.5	RP11-704M14.1	2.65534	-3.61907	1.57289	0.224713	0.680962
ENSG00000280002.1	RP11-76C10.6	2.65363	-3.50163	1.67748	0.204711	0.662752
ENSG00000279729.1	RP11-14N9.1	2.65329	-3.66097	1.88191	0.18372	0.639131
ENSG00000248491.5	RP11-125O18.1	2.6517	-3.33897	3.754	0.0596992	0.426209
ENSG00000237268.2	RP13-492C18.2	2.6509	-3.66787	2.54829	0.124446	0.562164
ENSG00000166160.9	OPN1MW2	2.64773	-3.6898	1.87294	0.183137	0.638039
ENSG00000210112.1	MT-TM	2.64752	1.29443	24.3949	1.40945e-05	0.00454664
ENSG00000224014.1	RP11-488L18.6	2.64732	-3.60209	2.82109	0.102103	0.525437
ENSG00000251614.1	HSPA8P19	2.64164	-3.73816	1.98586	0.177488	0.632991
ENSG00000233351.1	RP1-69D17.3	2.63796	-3.15838	5.86409	0.0200359	0.269198
ENSG00000135547.8	HEY2	2.6332	-2.34652	4.73344	0.0359779	0.349789
ENSG00000259113.1	RP11-406H23.2	2.63305	-3.58068	2.41954	0.129863	0.570304
ENSG00000176956.12	LY6H	2.63274	-3.50993	1.88897	0.18008	0.635625
ENSG00000279049.1	AL353898.1	2.63207	-3.37833	6.24512	0.0166194	0.248777
ENSG00000278883.1	AL591806.1	2.63153	-3.03067	7.67977	0.00840458	0.178473
ENSG00000241770.1	RP11-555M1.3	2.62938	-3.47084	3.11102	0.0866525	0.491489
ENSG00000215277.8	RNF212B	2.6251	-2.81811	3.63085	0.0644337	0.438482
ENSG00000263051.1	RP11-565F19.3	2.62184	-3.53867	3.1945	0.0827083	0.482593
ENSG00000230962.1	LINC01520	2.61828	-3.8051	1.83206	0.198327	0.655874
ENSG00000234425.1	RP11-528G1.2	2.61785	-3.49595	2.52376	0.122173	0.559567
ENSG00000279920.1	KB-1183D5.18	2.61717	-3.69054	2.79552	0.105524	0.531352
ENSG00000260475.1	RP11-85A1.3	2.61439	-2.92616	7.60179	0.00871467	0.181426
ENSG00000257880.1	RP11-769N19.2	2.613	-3.72656	2.26287	0.14864	0.597244
ENSG00000250983.1	RP11-91K8.2	2.61143	-3.63931	8.97068	0.014924	0.236183
ENSG00000279208.1	bP-21264C1.1	2.61121	0.119308	19.5336	7.25806e-05	0.011814
ENSG00000241406.3	RN7SL515P	2.61021	-3.41638	2.41953	0.12826	0.566568
ENSG00000280454.1	AC007347.1	2.60731	-3.44987	6.23362	0.0261614	0.30315
ENSG00000236658.1	RP11-83J21.3	2.6068	-3.22099	2.53951	0.119454	0.556755
ENSG00000188056.11	TREML4	2.60408	-3.31108	1.28811	0.265895	0.721532
ENSG00000258153.1	HSPE1P4	2.60347	-1.11133	1.05213	0.311124	0.767054
ENSG00000186912.6	P2RY4	2.60313	-3.42291	1.82965	0.185002	0.640074
ENSG00000170262.12	MRAP	2.60242	-3.26503	2.08492	0.157092	0.606798
ENSG00000268221.5	OPN1MW	2.60099	-3.71016	2.00735	0.168703	0.621882
ENSG00000237764.2	RP11-3B12.2	2.5989	-3.41402	1.77767	0.191206	0.648575
ENSG00000266575.1	BOLA2P1	2.59866	-3.54712	7.03857	0.0119768	0.213099
ENSG00000136160.14	EDNRB	2.59137	-3.76935	1.52299	0.244406	0.700682
ENSG00000273133.1	RP11-799M12.2	2.58933	-2.60594	9.39289	0.00387268	0.121666
ENSG00000271639.1	RP11-289A15.1	2.58516	-3.37148	1.6742	0.204324	0.662122
ENSG00000183072.9	NKX2-5	2.58492	-3.3686	1.57259	0.221263	0.678005
ENSG00000169248.12	CXCL11	2.58436	-3.18433	1.53128	0.223639	0.680663
ENSG00000249579.2	RP11-586E1.1	2.58354	-3.64672	2.25576	0.145464	0.592191
ENSG00000186867.10	QRFPR	2.58255	-3.57045	1.18365	0.289968	0.745326
ENSG00000272366.1	RP11-573G6.10	2.58076	-3.68074	2.73659	0.109098	0.537142
ENSG00000144583.4	MARCH4	2.57943	0.294003	18.681	9.82363e-05	0.0142861
ENSG00000264421.1	RP11-401F2.4	2.57252	-3.6249	2.34024	0.134492	0.578133
ENSG00000270443.1	RP1-223H12.5	2.57145	-3.74274	4.18062	0.0578969	0.42122
ENSG00000229628.1	AC073115.7	2.56372	-3.73566	2.22522	0.151882	0.600087
ENSG00000213157.3	RP11-259P15.1	2.56318	-2.70012	12.5358	0.00102286	0.0571577
ENSG00000271635.1	RP11-68E19.1	2.55797	-3.84133	1.90521	0.196526	0.65387
ENSG00000250803.6	CTC-441N14.4	2.55626	-3.32311	2.31377	0.137381	0.581826
ENSG00000178279.3	TNP2	2.55408	-3.67675	1.63162	0.216578	0.674247
ENSG00000263429.3	LINC00675	2.55378	-2.79976	1.69513	0.200895	0.658224
ENSG00000225767.1	RP5-850O15.3	2.55217	-3.65385	1.81433	0.191478	0.648687
ENSG00000121764.11	HCRTR1	2.55097	-3.27697	1.37835	0.250145	0.706137
ENSG00000231317.1	RP11-310H4.6	2.54861	-3.74676	1.9593	0.180255	0.635738
ENSG00000277047.4	RP11-108H9.1	2.5463	-3.64682	1.82941	0.191777	0.648886
ENSG00000227857.2	RP4-533D7.5	2.54399	-3.18537	2.78239	0.103665	0.528666
ENSG00000241869.3	RN7SL363P	2.54064	-3.33873	5.69784	0.0217573	0.279832
ENSG00000265069.1	RP11-781P6.1	2.53186	-3.70916	1.69664	0.205979	0.663656
ENSG00000248079.2	DPH6-AS1	2.52792	-2.81112	3.89035	0.0554411	0.414628
ENSG00000244537.2	KRTAP4-2	2.52225	-3.72511	1.85301	0.189061	0.645691
ENSG00000278472.1	RP11-74D7.3	2.52081	-3.16442	5.49796	0.024041	0.290952
ENSG00000248791.1	CTD-2165H16.3	2.52003	-3.64391	1.88492	0.185464	0.64086
ENSG00000261544.1	RP11-16E23.3	2.51897	-3.56855	2.31231	0.139422	0.584187
ENSG00000204790.9	BX255923.2	2.51638	1.08858	4.47046	0.0407091	0.366987
ENSG00000188771.4	PLET1	2.50708	-3.8176	1.90525	0.190137	0.646691
ENSG00000236121.1	HAUS6P2	2.50615	-3.66336	1.84721	0.187654	0.643549
ENSG00000277867.1	AC138649.1	2.50395	-3.51499	8.52321	0.00906749	0.185145
ENSG00000214691.7	AC104654.1	2.50313	-3.78877	1.64032	0.222055	0.678973
ENSG00000270123.3	VTRNA2-1	2.50003	-3.73079	2.09384	0.163885	0.614782
ENSG00000269433.3	OPN1MW3	2.50002	-3.66755	1.74075	0.197594	0.655156
ENSG00000233186.2	KLF4P1	2.48769	-3.63473	1.80259	0.190045	0.646691
ENSG00000231550.1	PTCHD3P2	2.48051	-3.62022	1.83454	0.186283	0.641754
ENSG00000228133.2	AC099684.1	2.47406	-3.59945	1.51999	0.230421	0.686283
ENSG00000228314.1	CYP4F29P	2.47108	-3.08937	5.63063	0.0224979	0.28269
ENSG00000268739.1	CTC-518B2.12	2.47078	-3.57144	3.47761	0.0700723	0.453919
ENSG00000260721.1	AF067845.1	2.46472	-3.50102	2.01383	0.169656	0.622746
ENSG00000206762.1	RNU6-418P	2.45703	-3.6751	2.34206	0.135946	0.580819
ENSG00000274904.1	CTD-2515O10.5	2.45522	-3.32164	5.67597	0.0219953	0.280085
ENSG00000136275.10	C7orf69	2.45459	-3.5954	2.48275	0.127491	0.565274
ENSG00000225392.1	AC016700.4	2.45361	-3.44582	8.27807	0.00831554	0.177859
ENSG00000236318.2	KCCAT333	2.44949	-3.11217	3.14869	0.0841356	0.48489
ENSG00000270490.1	RP11-622C24.1	2.44947	-3.54882	1.78754	0.19185	0.648886
ENSG00000264384.2	RN7SL431P	2.44282	-3.51861	2.80221	0.102486	0.525824
ENSG00000147206.16	NXF3	2.44048	-0.274444	16.9811	0.000182354	0.020579
ENSG00000183067.5	IGSF5	2.43837	-1.341	20.2102	5.72796e-05	0.0102128
ENSG00000201487.1	SNORD45B	2.43626	-3.72893	3.89422	0.0722494	0.458294
ENSG00000242315.3	RN7SL685P	2.43102	-3.53938	2.91697	0.0953328	0.510312
ENSG00000239263.1	RBM43P1	2.42971	-3.68123	1.85901	0.183462	0.638608
ENSG00000255299.5	RP11-655C2.3	2.4274	-3.77853	1.9114	0.182542	0.637536
ENSG00000247877.6	CTD-2001C12.1	2.42263	-2.46585	4.71754	0.0357866	0.349538
ENSG00000178055.11	PRSS42	2.42099	-3.72596	1.66471	0.21216	0.670848
ENSG00000162639.15	HENMT1	2.42086	-3.38946	3.76427	0.0599329	0.426434
ENSG00000250582.1	SMAD1-AS2	2.40993	-3.76906	1.51361	0.239798	0.695408
ENSG00000153822.13	KCNJ16	2.40892	-1.73815	5.12497	0.0290268	0.318128
ENSG00000233816.3	IFNA13	2.40747	-3.50741	1.5452	0.223057	0.680042
ENSG00000277876.1	RP11-467P22.5	2.40584	-3.81805	1.8936	0.191411	0.648687
ENSG00000249962.1	RP11-80H5.5	2.40213	-1.42048	5.03343	0.0304149	0.325011
ENSG00000258731.1	RP11-547D23.1	2.40051	-3.50588	1.78224	0.192489	0.649682
ENSG00000273870.1	RP11-174N3.4	2.39578	-0.64803	3.64596	0.0633302	0.435506
ENSG00000260433.1	RP11-202D1.2	2.38775	-3.79436	1.62806	0.21978	0.676773
ENSG00000147873.5	IFNA5	2.37515	-3.71789	1.67717	0.208509	0.666307
ENSG00000229230.3	MT1P3	2.36598	3.32846	6.94418	0.0118724	0.212661
ENSG00000224857.1	RP11-344P13.1	2.36364	-2.62756	8.26341	0.0064261	0.153966
ENSG00000257443.1	RP11-150C16.1	2.35922	-3.30404	3.58766	0.06597	0.442191
ENSG00000224971.1	SUMO2P3	2.35621	-3.01945	7.08992	0.0177847	0.25426
ENSG00000228372.7	RP11-85L21.4	2.34709	-2.96331	4.94677	0.0317955	0.33154
ENSG00000228513.1	AC023271.1	2.34645	-3.60902	1.66158	0.20902	0.666685
ENSG00000223724.1	RAD17P2	2.34578	-3.65547	1.65331	0.210122	0.668249
ENSG00000112238.11	PRDM13	2.34203	-1.55664	4.70314	0.0360549	0.349865
ENSG00000270516.1	RP11-500M10.1	2.34197	-3.65739	1.69371	0.206358	0.664165
ENSG00000118271.9	TTR	2.33291	-3.66528	1.41293	0.247037	0.70294
ENSG00000102678.6	FGF9	2.32274	1.35238	32.443	1.22869e-06	0.000887379
ENSG00000281369.1	AC093826.1	2.32175	-3.14595	2.91305	0.0955477	0.510912
ENSG00000263862.1	LINC01543	2.32039	-3.58079	1.78767	0.194649	0.651721
ENSG00000218313.1	RP11-393I2.2	2.32003	-3.6731	1.6399	0.211924	0.670761
ENSG00000171496.3	OR1L8	2.31619	-3.61414	1.74326	0.197281	0.654663
ENSG00000251409.1	AC008592.4	2.31605	-3.66018	4.56251	0.063777	0.436969
ENSG00000248401.2	RP11-576N17.3	2.31399	-3.55859	1.73923	0.197784	0.655472
ENSG00000226453.1	RP11-379B8.1	2.31399	-2.72621	6.02261	0.0185306	0.258772
ENSG00000242973.6	RP11-446F17.3	2.31271	-3.6277	1.80752	0.188448	0.644759
ENSG00000277051.1	Metazoa_SRP	2.31037	-3.13614	6.93447	0.0119273	0.212784
ENSG00000184709.7	LRRC26	2.31007	-1.03415	9.73036	0.00333924	0.111467
ENSG00000203706.8	SERTAD4-AS1	2.30994	-1.55649	8.6243	0.00545621	0.141217
ENSG00000133055.8	MYBPH	2.30549	-3.30665	2.1262	0.15474	0.603609
ENSG00000261369.1	RP11-474B12.1	2.30467	-3.79165	1.65779	0.215809	0.673399
ENSG00000269916.1	RP11-193M21.1	2.30396	-3.2862	2.0329	0.162947	0.613057
ENSG00000229990.3	RP11-574K11.8	2.29973	-3.61921	1.56332	0.222591	0.679652
ENSG00000271307.3	AF146191.8	2.29644	-3.47446	1.86532	0.182743	0.63771
ENSG00000257038.1	RP11-800A3.7	2.29529	-2.58366	5.58882	0.0229724	0.285026
ENSG00000228930.1	MTCO1P3	2.29354	-3.35871	5.51618	0.0426184	0.372114
ENSG00000267764.1	RP11-484L8.1	2.29021	-3.55309	1.83017	0.188042	0.644177
ENSG00000231238.1	LINC00349	2.28058	-3.4791	1.65242	0.206539	0.664445
ENSG00000224000.1	RP3-471M13.2	2.27782	-2.07567	7.79258	0.00797666	0.174395
ENSG00000228938.3	SNRPD2P1	2.2773	-3.36111	8.25601	0.0170395	0.250857
ENSG00000235036.4	RP5-1099D15.1	2.27714	1.40019	8.18254	0.0066677	0.157103
ENSG00000116745.6	RPE65	2.27605	1.27928	97.3589	2.56785e-12	1.13897e-08
ENSG00000234274.1	COX7BP2	2.27283	-1.61203	1.43023	0.238704	0.694763
ENSG00000252061.1	RNU6-415P	2.2682	-3.39983	3.06154	0.0883747	0.495296
ENSG00000228376.3	GAS2L1P2	2.26807	-2.91613	3.24524	0.0791035	0.47366
ENSG00000233973.6	LINC01360	2.26515	-1.93681	4.45406	0.041061	0.367211
ENSG00000231063.1	AC006994.1	2.261	-3.74166	1.58766	0.220648	0.677644
ENSG00000283411.1	RP11-48C7.8	2.2542	-1.75949	1.21233	0.277394	0.733352
ENSG00000169777.6	TAS2R1	2.25344	-3.58134	1.75979	0.196469	0.65387
ENSG00000230312.2	LL0XNC01-116E7.4	2.25326	-3.53361	1.7138	0.200001	0.657542
ENSG00000110852.4	CLEC2B	2.25103	-2.76505	4.05829	0.0506501	0.399928
ENSG00000280029.3	CH17-140K24.2	2.24636	-3.25327	2.87112	0.0992266	0.519162
ENSG00000283517.1	RP11-465C12.1	2.24238	-3.13439	3.59859	0.0670684	0.445249
ENSG00000249363.1	CTB-78O21.1	2.24173	-3.20802	1.59584	0.214996	0.672647
ENSG00000131233.9	GJA9	2.24173	-2.76085	4.73396	0.0354834	0.348293
ENSG00000200370.1	RNA5S17	2.23845	-0.0370856	2.43328	0.12659	0.563675
ENSG00000201355.1	RNA5S14	2.23845	-0.0370856	2.43328	0.12659	0.563675
ENSG00000201925.1	RNA5S15	2.23845	-0.0370856	2.43328	0.12659	0.563675
ENSG00000202257.1	RNA5S16	2.23845	-0.0370856	2.43328	0.12659	0.563675
ENSG00000202526.1	RNA5S13	2.23845	-0.0370856	2.43328	0.12659	0.563675
ENSG00000199270.1	RNA5S12	2.23845	-0.0370945	2.43329	0.12659	0.563675
ENSG00000199334.1	RNA5S11	2.23845	-0.0370945	2.43329	0.12659	0.563675
ENSG00000199910.1	RNA5S10	2.23845	-0.0371	2.43329	0.12659	0.563675
ENSG00000199337.1	RNA5S3	2.23845	-0.0371387	2.43331	0.126588	0.563675
ENSG00000199352.1	RNA5S1	2.23845	-0.0371387	2.43331	0.126588	0.563675
ENSG00000199396.1	RNA5S5	2.23845	-0.0371387	2.43331	0.126588	0.563675
ENSG00000200343.1	RNA5S8	2.23845	-0.0371387	2.43331	0.126588	0.563675
ENSG00000200381.1	RNA5S4	2.23845	-0.0371387	2.43331	0.126588	0.563675
ENSG00000200624.1	RNA5S6	2.23845	-0.0371387	2.43331	0.126588	0.563675
ENSG00000201588.1	RNA5S2	2.23845	-0.0371387	2.43331	0.126588	0.563675
ENSG00000202521.1	RNA5S7	2.23845	-0.0371387	2.43331	0.126588	0.563675
ENSG00000160951.3	PTGER1	2.23475	-3.0581	3.60141	0.064898	0.439725
ENSG00000250475.1	RP11-312A15.3	2.23392	-3.60876	1.68995	0.203079	0.660752
ENSG00000170396.7	ZNF804A	2.23143	0.826	15.4911	0.000319175	0.0280337
ENSG00000213318.4	RP11-331F4.1	2.23063	-3.52469	2.0266	0.163581	0.614234
ENSG00000143631.10	FLG	2.23026	0.0879914	11.3975	0.00163669	0.0741717
ENSG00000283376.1	RP11-118B18.3	2.22764	-3.76687	1.36993	0.258582	0.715051
ENSG00000253929.1	CASC21	2.22704	-1.66074	18.1549	0.000118704	0.0159549
ENSG00000234061.1	AC007969.4	2.22271	-3.62467	4.50663	0.0901385	0.498671
ENSG00000261793.1	RP11-350O14.18	2.21373	-1.48135	7.20225	0.0105073	0.200112
ENSG00000262881.1	RP11-669E14.4	2.21038	-3.7874	1.66065	0.212696	0.670895
ENSG00000100867.14	DHRS2	2.21015	3.69574	26.6451	6.9044e-06	0.00298775
ENSG00000188042.7	ARL4C	2.21004	5.98946	105.909	7.52842e-13	3.81626e-09
ENSG00000236483.1	MTND2P40	2.20976	-3.46779	1.9183	0.175816	0.631017
ENSG00000238228.1	OR7E7P	2.2077	-3.44161	2.83476	0.100582	0.522324
ENSG00000229814.1	RPL35AP21	2.20493	-3.39267	7.90755	0.0206677	0.273035
ENSG00000082497.11	SERTAD4	2.20371	-0.28337	12.4988	0.00103837	0.0577003
ENSG00000240441.1	RP11-864J10.2	2.20252	-3.55614	3.56892	0.0666494	0.443849
ENSG00000279570.1	CTD-2357A8.2	2.20157	-3.64416	1.66976	0.204912	0.662997
ENSG00000237328.1	RAI1-AS1	2.19481	-3.8368	1.64466	0.221478	0.678136
ENSG00000222328.1	RNU2-2P	2.19448	-1.65904	2.38592	0.130237	0.570626
ENSG00000263081.1	AC004878.8	2.19374	-3.501	2.33017	0.136039	0.580893
ENSG00000145934.16	TENM2	2.19269	-1.66655	1.33969	0.253891	0.710215
ENSG00000273999.1	RBM17P2	2.19255	-3.53451	1.71521	0.199822	0.657522
ENSG00000273821.1	RP5-963E22.6	2.19195	-2.66386	4.32118	0.0440382	0.376815
ENSG00000169715.14	MT1E	2.19051	6.93702	5.08356	0.0296461	0.32137
ENSG00000256654.2	RP11-429A20.4	2.19016	-2.44925	2.31533	0.137253	0.581803
ENSG00000257682.1	RP11-314D7.3	2.18962	-3.53198	1.47703	0.234257	0.690054
ENSG00000218351.2	RPS3AP23	2.18925	-3.73643	1.5717	0.221392	0.678005
ENSG00000120937.8	NPPB	2.18811	-3.64417	1.63931	0.21079	0.668903
ENSG00000151778.10	SERP2	2.18576	-3.79016	1.51051	0.236437	0.691992
ENSG00000200983.1	SNORA3A	2.18558	-3.43786	4.73198	0.0355197	0.348293
ENSG00000269271.1	CTB-83J4.2	2.18428	-3.65385	2.69068	0.126076	0.563675
ENSG00000261308.1	FIGNL2	2.18381	-3.07496	3.22052	0.0808134	0.477887
ENSG00000163395.16	IGFN1	2.1834	-0.478296	3.94825	0.0537351	0.410228
ENSG00000258502.5	RP11-783L4.1	2.18175	-2.97584	1.47777	0.231748	0.68756
ENSG00000186235.10	AC016757.3	2.18111	-3.53749	1.32695	0.261511	0.717781
ENSG00000254877.1	RP11-142C4.4	2.17578	-3.77799	1.52684	0.231364	0.687006
ENSG00000221986.6	MYBPHL	2.17421	-1.32363	7.08223	0.01112	0.205726
ENSG00000225542.1	ZNF385D-AS1	2.17313	-3.44416	1.56966	0.218039	0.675592
ENSG00000210100.1	MT-TI	2.17297	1.71911	22.7276	2.4341e-05	0.00606458
ENSG00000251550.1	RP11-501C14.7	2.17038	-2.9657	5.98259	0.0328997	0.336818
ENSG00000280560.1	LINC01374	2.16826	-3.79455	1.91049	0.182642	0.637692
ENSG00000225401.2	TGIF2P1	2.16759	-3.65636	1.62497	0.213952	0.672131
ENSG00000237711.1	MTCO3P11	2.16302	-3.67203	1.91699	0.179845	0.635457
ENSG00000163888.3	CAMK2N2	2.15965	1.66962	37.7659	2.85018e-07	0.000266147
ENSG00000272801.1	RP1-170O19.23	2.15853	-3.26453	3.65889	0.0628831	0.434029
ENSG00000189238.5	LINC00943	2.15494	-1.85797	3.80329	0.0581198	0.422002
ENSG00000260566.2	RP11-20G6.3	2.15455	1.20166	12.2196	0.00116404	0.0621208
ENSG00000232916.1	HMGN2P27	2.15193	-3.329	5.93951	0.0343045	0.34289
ENSG00000278899.1	AL358852.1	2.1489	-2.87228	4.64798	0.0371033	0.354451
ENSG00000272324.5	CTD-2154B17.4	2.14825	-3.16533	4.34528	0.0434812	0.374931
ENSG00000251155.2	SEPT14P4	2.14817	-3.53233	3.55878	0.0664389	0.443211
ENSG00000236062.1	GSTM5P1	2.14781	-3.39335	1.96866	0.168845	0.621882
ENSG00000265388.2	RN7SL391P	2.14596	-2.52544	5.62482	0.0225632	0.282909
ENSG00000050628.20	PTGER3	2.14334	-2.21681	3.26427	0.0795665	0.474917
ENSG00000256630.1	RP11-428I12.1	2.14239	-3.54418	1.83798	0.185883	0.641389
ENSG00000167046.4	RP11-93B14.6	2.14193	-3.21901	2.7897	0.103956	0.529071
ENSG00000232223.1	CNN2P10	2.13767	-3.16307	4.01065	0.0547574	0.413367
ENSG00000258603.3	RP3-414A15.10	2.13601	-3.60108	1.59567	0.218005	0.675592
ENSG00000277654.4	RP11-255M2.3	2.13294	-0.889789	4.84857	0.0334427	0.338415
ENSG00000277749.1	RP11-60L3.6	2.1323	-3.69761	1.78457	0.195023	0.652286
ENSG00000280439.1	RP4-568B10.1	2.12689	-3.69606	1.7012	0.203841	0.661947
ENSG00000226926.7	PDZPH1P	2.12535	-3.34812	2.10561	0.155103	0.603827
ENSG00000249171.1	RP11-767N15.1	2.12527	-3.63526	2.79598	0.102236	0.525529
ENSG00000271538.5	RP11-326I11.4	2.12292	-2.81697	4.78584	0.0350236	0.346467
ENSG00000189057.10	FAM111B	2.12116	2.1182	14.1057	0.000545781	0.0389668
ENSG00000259268.1	AC007950.1	2.12083	-3.80652	1.54596	0.231246	0.687006
ENSG00000225528.2	RP3-370M22.8	2.12042	-2.63823	6.53841	0.0144175	0.232542
ENSG00000235790.7	RP11-73M7.6	2.11902	-2.49186	3.54289	0.0676058	0.446714
ENSG00000234942.2	GRID1-AS1	2.11727	-2.76329	2.30423	0.136815	0.581101
ENSG00000257017.8	HP	2.1153	-1.41858	4.58989	0.0382433	0.359382
ENSG00000223829.5	AC004870.4	2.10983	-3.73278	1.65394	0.208821	0.66654
ENSG00000203795.2	FAM24A	2.10621	-3.59501	1.50697	0.229691	0.685298
ENSG00000203910.8	C1orf146	2.1062	-3.10186	4.22758	0.046277	0.382594
ENSG00000202314.1	SNORD6	2.10032	-3.44771	2.74739	0.105786	0.531362
ENSG00000249658.1	RP11-1018N14.4	2.09908	-3.68839	1.50711	0.23085	0.686715
ENSG00000146001.5	PCDHB18P	2.09298	-2.59061	2.00085	0.16549	0.617368
ENSG00000267059.2	AC005943.2	2.09243	-0.0537331	3.69291	0.061723	0.431286
ENSG00000230845.1	GSTA10P	2.09128	-3.52261	1.71809	0.198631	0.656137
ENSG00000237934.1	RP11-467D18.2	2.09056	-3.6803	1.47865	0.23518	0.690578
ENSG00000263616.2	RN7SL178P	2.0874	-3.5805	1.93499	0.173154	0.626766
ENSG00000223883.1	RP11-424D14.1	2.08612	-3.17918	2.07105	0.160023	0.610023
ENSG00000196933.5	RPS26P11	2.08171	-3.33449	4.4905	0.0402834	0.366114
ENSG00000238650.1	SNORD54	2.07935	-3.70379	2.42713	0.128413	0.566883
ENSG00000206828.1	U1	2.07795	-3.32922	3.45588	0.0709158	0.456312
ENSG00000275710.1	RP11-257O5.4	2.07776	-3.24488	3.0222	0.089755	0.49831
ENSG00000268184.1	RP11-420K14.8	2.07566	-3.59057	2.08206	0.15999	0.610023
ENSG00000197153.4	HIST1H3J	2.0746	-2.50898	7.13225	0.0108601	0.203142
ENSG00000267052.1	CTB-30L5.1	2.07131	-3.39705	1.55407	0.220966	0.677861
ENSG00000232891.1	RP11-136K14.1	2.06509	-3.55569	2.58365	0.117122	0.552935
ENSG00000276645.1	Metazoa_SRP	2.063	-3.2586	3.81499	0.0577515	0.420705
ENSG00000198134.3	RP11-267J23.4	2.06098	-2.68589	4.63586	0.0373381	0.355107
ENSG00000263970.1	RP11-789C17.5	2.0598	-3.21742	2.50681	0.121159	0.558778
ENSG00000216853.1	RP3-399J4.1	2.0546	-3.54586	2.51347	0.121304	0.558949
ENSG00000249857.1	CTD-2227C6.3	2.05457	-2.95729	0.680713	0.415031	0.843201
ENSG00000237207.2	RBM17P3	2.05191	-3.58618	1.70892	0.200626	0.658213
ENSG00000226625.1	RBM17P1	2.05008	-3.52543	1.62928	0.211172	0.669638
ENSG00000204711.8	C9orf135	2.04998	-2.1917	2.71253	0.107326	0.533803
ENSG00000230864.1	RP5-936J12.1	2.04931	-3.52429	2.61752	0.114832	0.548558
ENSG00000223416.3	RPS26P15	2.04633	-2.90443	4.96102	0.0315638	0.330604
ENSG00000248690.6	HAS2-AS1	2.04623	-2.24469	5.83956	0.0202803	0.270833
ENSG00000077274.8	CAPN6	2.04532	0.570455	11.4401	0.00169771	0.0755853
ENSG00000274139.1	RP11-14C10.3	2.04436	-3.83169	1.45079	0.249292	0.705744
ENSG00000237691.1	IFNWP2	2.04324	-3.47085	1.5733	0.219966	0.676773
ENSG00000253434.5	RP11-1101K5.1	2.03706	-3.6776	1.42	0.244433	0.700682
ENSG00000201098.1	RNY1	2.03663	-2.97921	2.17468	0.150265	0.598891
ENSG00000272360.1	RP11-359I18.5	2.03632	-3.30752	2.8129	0.101856	0.525371
ENSG00000158683.7	PKD1L1	2.03551	-0.936994	4.66532	0.0367702	0.352808
ENSG00000271129.1	RP11-123C5.5	2.03523	-3.64428	1.52268	0.22638	0.682025
ENSG00000213231.12	TCL1B	2.03461	-3.03701	3.44452	0.0720529	0.457912
ENSG00000225342.2	AC079630.4	2.03436	-3.28039	3.20399	0.0815645	0.479975
ENSG00000223485.2	LINC01615	2.03156	-2.03763	8.70568	0.00525983	0.139853
ENSG00000124003.12	MOGAT1	2.0315	-3.43331	2.47658	0.124715	0.562455
ENSG00000237689.1	AC007064.24	2.03099	-3.47528	1.62571	0.210849	0.669002
ENSG00000237952.1	RPL7AP73	2.02949	-2.98009	6.26554	0.016455	0.247121
ENSG00000275894.1	RP3-453C12.14	2.02888	-3.06733	4.64544	0.0371524	0.354589
ENSG00000238165.1	AC007560.1	2.02675	-3.65155	8.34118	0.0605293	0.427598
ENSG00000235126.1	AC128709.3	2.02638	-3.52612	1.85379	0.185313	0.640591
ENSG00000130487.5	KLHDC7B	2.02271	-2.86693	2.93673	0.0948711	0.509598
ENSG00000228236.2	TXNP5	2.02088	-1.71905	5.29073	0.0266851	0.305943
ENSG00000235760.3	HCG2040054	2.01949	-3.79656	1.44942	0.245743	0.70231
ENSG00000272855.1	RP5-1102E8.3	2.01105	-3.75566	1.47153	0.237759	0.69369
ENSG00000199568.1	RNU5A-1	2.01076	-3.61185	1.43325	0.242302	0.698332
ENSG00000236194.3	AC003104.1	2.00879	-2.65784	5.35647	0.0258138	0.300418
ENSG00000210049.1	MT-TF	2.00803	-2.32042	3.66972	0.0625113	0.432857
ENSG00000251680.5	CTC-575N7.1	2.00553	-3.71099	1.50914	0.230546	0.686383
ENSG00000231964.1	RP11-67C2.2	2.00279	-3.44539	1.53776	0.224148	0.680663
ENSG00000236824.2	BCYRN1	2.00094	3.40015	7.46337	0.00929564	0.187519
ENSG00000267273.1	CTC-543D15.3	2.00009	-3.15292	3.33142	0.0759692	0.465994
ENSG00000259540.1	RP11-526I2.1	1.9981	-3.54727	1.32039	0.258456	0.715014
ENSG00000254274.1	TDGF1P5	1.99716	-3.60818	1.55257	0.221982	0.678929
ENSG00000258558.1	RP11-159L20.2	1.99669	-3.55219	1.45016	0.238454	0.694575
ENSG00000172717.15	FAM71D	1.99485	-0.418763	9.31204	0.00401349	0.123517
ENSG00000111780.8	AL021546.6	1.99462	1.77113	6.72762	0.0131647	0.221525
ENSG00000262172.1	CTD-2529O21.1	1.99383	-3.48908	1.50632	0.228833	0.684523
ENSG00000270002.1	RP11-93H12.4	1.99253	-2.57429	3.13989	0.0845531	0.486036
ENSG00000162894.11	FCMR	1.99157	-1.44679	7.71061	0.0082852	0.177624
ENSG00000240641.3	RN7SL580P	1.99086	-3.55179	2.19882	0.145882	0.592516
ENSG00000231691.1	RP11-203F10.5	1.99024	-3.34916	1.58626	0.216347	0.674102
ENSG00000255398.2	HCAR3	1.98968	-3.34972	2.2809	0.142035	0.588182
ENSG00000185792.9	NLRP9	1.98953	-2.68077	1.39014	0.245283	0.70168
ENSG00000272158.1	RP11-840I19.5	1.9884	-3.41606	1.60774	0.212654	0.670895
ENSG00000200496.1	U8	1.98791	-3.23133	4.28201	0.0449604	0.379242
ENSG00000170236.14	USP50	1.98521	-2.81482	3.01705	0.0900191	0.49854
ENSG00000222806.1	RNA5SP225	1.98417	-3.71648	3.88111	0.119269	0.556274
ENSG00000224016.2	RP11-728K20.1	1.98382	-2.08362	2.71955	0.106888	0.532723
ENSG00000101180.15	HRH3	1.97982	-3.18584	1.93357	0.172595	0.626022
ENSG00000214549.2	SDHCP2	1.97641	-2.69303	9.85145	0.0220409	0.280241
ENSG00000251303.1	CAB39P1	1.97527	-3.10186	4.60294	0.0390655	0.362143
ENSG00000242268.2	RP11-368I23.2	1.97479	-3.8214	1.87713	0.186334	0.641783
ENSG00000156219.16	ART3	1.97472	-2.05811	7.26242	0.0102139	0.196652
ENSG00000115008.5	IL1A	1.97236	-0.190564	19.9299	6.31589e-05	0.0107231
ENSG00000173253.15	DMRT2	1.971	-3.59566	1.5143	0.235875	0.691386
ENSG00000254178.1	RP11-299D14.2	1.97092	-3.74606	1.58695	0.220747	0.677696
ENSG00000223381.1	RP11-655H13.2	1.9708	-3.55879	1.577	0.217664	0.675492
ENSG00000224509.2	AC010884.1	1.97057	-2.98102	3.93614	0.0546405	0.412876
ENSG00000200795.1	RNU4-1	1.96973	-2.3805	1.82569	0.186303	0.64176
ENSG00000139209.15	SLC38A4	1.96939	-2.97403	1.22616	0.278544	0.734531
ENSG00000276036.1	RNA5SP440	1.9689	-3.39328	2.52665	0.11974	0.556967
ENSG00000258177.1	RP11-394J1.2	1.96809	-1.53057	3.68585	0.061962	0.431669
ENSG00000223626.1	LINC01044	1.96516	-3.18067	7.61316	0.0243602	0.29319
ENSG00000162992.3	NEUROD1	1.96394	-2.73271	2.70109	0.108047	0.534942
ENSG00000231188.1	RP11-34D15.2	1.96352	-3.58825	1.58072	0.21891	0.67614
ENSG00000258599.2	RP11-84C10.1	1.96276	-3.6442	2.10669	0.160537	0.610442
ENSG00000261760.7	RP11-1223D19.1	1.96253	-3.38427	1.98414	0.167938	0.62092
ENSG00000273658.1	uc_338	1.9609	0.220567	2.21101	0.144798	0.591189
ENSG00000205413.7	SAMD9	1.96078	2.54795	20.2342	5.68037e-05	0.0101799
ENSG00000213558.3	HMGN2P32	1.9602	-3.37873	3.92458	0.0663638	0.442808
ENSG00000262492.1	RP11-1099M24.8	1.95965	-3.27687	6.17816	0.0183776	0.258466
ENSG00000262995.1	CTD-2194A8.2	1.95927	-3.09083	4.58288	0.0383835	0.360085
ENSG00000271991.1	RP11-79O8.1	1.95717	-3.42959	2.16532	0.150253	0.598891
ENSG00000251620.1	STPG2-AS1	1.95507	-3.63609	2.439	0.130741	0.571549
ENSG00000259054.1	AE000662.93	1.95218	-3.73073	1.41822	0.24618	0.702433
ENSG00000225480.1	AC006548.19	1.95197	-2.78197	1.8251	0.184232	0.639561
ENSG00000258186.2	SLC7A5P2	1.94871	-1.90943	5.1621	0.0284836	0.315551
ENSG00000259522.2	RP11-468E2.2	1.94793	1.19615	5.61576	0.0226654	0.283234
ENSG00000221962.4	TMEM14EP	1.94571	-3.69089	1.27342	0.271084	0.726961
ENSG00000226908.1	HIST1H2BPS3	1.94398	-3.6557	1.9057	0.1772	0.632893
ENSG00000213638.5	ADAT3	1.94253	1.99705	19.4707	7.42074e-05	0.0119148
ENSG00000145920.14	CPLX2	1.9412	-0.794845	5.58073	0.0230654	0.285821
ENSG00000254088.1	SLC2A3P4	1.94004	-3.01504	2.32511	0.135098	0.579396
ENSG00000276668.1	RP11-35J10.7	1.93757	-3.39787	1.2538	0.269973	0.725682
ENSG00000261204.1	AC004449.6	1.93756	-3.54123	1.30557	0.261844	0.718116
ENSG00000254821.1	RP3-400B16.4	1.93749	-3.42198	2.40911	0.12906	0.568421
ENSG00000231207.1	RP1-144C9.2	1.9371	-3.51238	1.86667	0.181572	0.637099
ENSG00000277837.1	RP11-714M23.2	1.93655	-2.39498	2.61979	0.113326	0.545683
ENSG00000264920.1	RP11-6N17.4	1.93442	1.7306	13.011	0.000843734	0.0510035
ENSG00000266579.1	RP1-71H19.2	1.93074	-3.58506	1.45314	0.236259	0.691914
ENSG00000142319.17	SLC6A3	1.9301	-2.96327	1.80012	0.187196	0.642672
ENSG00000249417.1	RP11-438D8.2	1.92699	-3.65898	1.53211	0.225942	0.681792
ENSG00000183798.4	EMILIN3	1.92559	-2.83523	2.03945	0.161569	0.611548
ENSG00000171889.3	MIR31HG	1.92062	-1.22239	16.5596	0.00021327	0.022456
ENSG00000236044.1	FABP5P2	1.91783	-3.26505	6.6016	0.0372416	0.355046
ENSG00000232527.7	RP11-14N7.2	1.91623	-0.33774	10.3055	0.00260195	0.0964413
ENSG00000121871.3	SLITRK3	1.91602	-2.25982	1.95897	0.169262	0.622392
ENSG00000210196.2	MT-TP	1.91459	1.94054	30.5643	2.11434e-06	0.00126798
ENSG00000254099.1	AC005740.5	1.91307	-3.55929	1.76049	0.192615	0.649752
ENSG00000226078.1	RP11-205K6.2	1.90991	-3.77436	1.39889	0.257517	0.713698
ENSG00000254186.1	RP11-167P20.1	1.90873	-3.19362	2.36353	0.132002	0.573174
ENSG00000277621.1	RP11-597M12.2	1.90414	-3.60744	1.7558	0.195723	0.653159
ENSG00000274514.1	Metazoa_SRP	1.90413	-2.82613	3.48904	0.0690474	0.450962
ENSG00000135312.6	HTR1B	1.90227	-1.23048	13.1447	0.000799559	0.0493418
ENSG00000279136.1	LA16c-335H7.2	1.89825	-3.62912	1.56407	0.220319	0.677059
ENSG00000261816.1	RP11-863P13.2	1.89607	-3.41171	1.94797	0.170436	0.623789
ENSG00000231684.3	EIF1P3	1.88589	-2.93593	5.0747	0.0297804	0.322075
ENSG00000060709.14	RIMBP2	1.88342	-2.85127	1.85098	0.182526	0.637536
ENSG00000277597.1	RP11-961A15.3	1.88274	-3.10576	2.8862	0.0970367	0.514148
ENSG00000230782.1	RP11-508N12.2	1.88243	-3.14777	2.07664	0.157897	0.607252
ENSG00000254678.1	RP11-109L13.5	1.87832	-3.51762	1.67908	0.203682	0.661867
ENSG00000261978.1	CTD-2529O21.2	1.87639	-2.5462	4.4498	0.041153	0.367287
ENSG00000141255.12	SPATA22	1.87398	-2.83043	3.42695	0.0714658	0.457577
ENSG00000263917.1	RP11-53I6.2	1.87389	-2.48142	3.29742	0.0768209	0.467829
ENSG00000137880.5	GCHFR	1.87172	-0.327511	25.3122	1.05032e-05	0.00384223
ENSG00000170955.9	PRKCDBP	1.87071	2.99614	18.0004	0.000125533	0.0164369
ENSG00000276097.1	AC006538.8	1.86974	-3.38929	2.49395	0.123446	0.560427
ENSG00000182393.2	IFNL1	1.86957	-2.47125	5.42883	0.0248902	0.296038
ENSG00000263177.1	MTND1P8	1.86815	-3.42179	4.16866	0.100703	0.522584
ENSG00000243560.3	RN7SL364P	1.86369	-3.36426	2.38634	0.130204	0.570626
ENSG00000225826.1	LINC00626	1.86134	-3.33523	2.34979	0.133101	0.575561
ENSG00000175305.17	CCNE2	1.86129	3.41679	18.5096	0.000104461	0.0148863
ENSG00000215893.3	RPL23AP17	1.86093	-3.35513	3.77732	0.0982712	0.51729
ENSG00000264270.1	RP11-474I11.7	1.86073	-3.68153	1.30068	0.266153	0.721532
ENSG00000171551.11	ECEL1	1.85844	-2.93481	1.48996	0.230532	0.686383
ENSG00000240925.1	RPS20P31	1.85686	-3.82142	1.36913	0.262398	0.71859
ENSG00000278881.1	FP325331.1	1.85658	-2.8251	2.31248	0.136134	0.580991
ENSG00000196734.8	LCE1B	1.85642	-0.514248	5.9425	0.0192755	0.263776
ENSG00000270723.1	RPL23AP92	1.85607	-3.55372	1.4447	0.237596	0.693613
ENSG00000250656.2	ST3GAL1P1	1.85381	-2.97477	3.14033	0.0839261	0.484809
ENSG00000171495.16	MROH2B	1.85163	-2.93493	2.87605	0.102146	0.525437
ENSG00000150275.17	PCDH15	1.8486	0.382748	0.858645	0.359625	0.80531
ENSG00000231199.2	MTND5P19	1.84791	-2.95829	2.66803	0.110159	0.539142
ENSG00000242121.3	RN7SL267P	1.84648	-3.74051	1.50795	0.229544	0.685298
ENSG00000248452.2	RP11-324H7.1	1.84553	-3.25985	1.49499	0.228535	0.684275
ENSG00000279877.1	RP11-420N3.3	1.8444	-1.64431	4.83269	0.0337177	0.339704
ENSG00000266969.1	RP11-773H22.4	1.84428	-3.47613	2.00855	0.169947	0.622846
ENSG00000184144.10	CNTN2	1.84417	-1.21656	3.30179	0.0766331	0.467546
ENSG00000166143.9	PPP1R14D	1.84126	-3.15336	1.80946	0.18668	0.642187
ENSG00000236439.4	RP11-175B9.3	1.84106	-0.797553	3.75004	0.0598283	0.426209
ENSG00000201059.1	RNA5SP336	1.83851	-3.69955	1.28838	0.268363	0.724096
ENSG00000261553.5	RP11-29G8.3	1.83828	1.75178	15.6296	0.000302772	0.0276385
ENSG00000229587.2	RP11-197P3.5	1.83617	-2.1415	12.2159	0.0011984	0.0635636
ENSG00000263969.2	RN7SL678P	1.83519	-3.57206	1.8626	0.186805	0.642304
ENSG00000251864.1	Y_RNA	1.83375	-3.54485	2.32755	0.136253	0.580991
ENSG00000266627.2	RN7SL202P	1.83101	-2.49408	3.14451	0.0837277	0.484669
ENSG00000242087.2	RPL36AP41	1.83077	-3.38233	4.33554	0.0824317	0.481861
ENSG00000276931.1	RP11-161M6.6	1.83071	-2.54928	4.84464	0.0335104	0.338593
ENSG00000145945.5	FAM50B	1.82894	-2.64613	2.39484	0.130164	0.570626
ENSG00000223917.1	AC009237.2	1.82861	-3.68436	1.62829	0.212288	0.670868
ENSG00000253166.2	RP11-585F1.6	1.82254	-2.99304	3.50209	0.0685506	0.44983
ENSG00000233589.1	RP4-694A7.2	1.82216	3.58018	77.3302	6.33824e-11	2.0446e-07
ENSG00000253395.1	KB-1460A1.1	1.81946	-3.1307	3.81821	0.0576505	0.420487
ENSG00000128713.12	HOXD11	1.81756	-2.4575	3.16602	0.0827152	0.482593
ENSG00000235548.1	AC073551.1	1.81696	-3.37916	2.42876	0.126933	0.56437
ENSG00000256282.1	RP11-504G3.4	1.81542	-2.72564	3.33397	0.0752662	0.465724
ENSG00000239280.1	RP11-271C24.3	1.81222	-3.49277	1.08331	0.305226	0.761407
ENSG00000168497.4	SDPR	1.81178	-1.41657	4.74861	0.0352151	0.347297
ENSG00000234479.2	AP1B1P1	1.81161	-3.31832	1.70288	0.199302	0.656679
ENSG00000279894.1	GHc-857G6.7	1.81071	-2.92607	1.81508	0.185414	0.64075
ENSG00000218596.2	RP11-2J18.1	1.81015	-3.35068	6.22756	0.0584721	0.423188
ENSG00000228817.4	BACH1-IT2	1.80612	-2.98056	2.77405	0.103546	0.528606
ENSG00000121797.9	CCRL2	1.80333	-1.89889	3.09623	0.0860505	0.490194
ENSG00000230648.1	RP3-406P24.3	1.80264	-3.72204	1.18737	0.286104	0.740826
ENSG00000266200.6	PNLIPRP2	1.80186	-1.36303	11.0466	0.00189692	0.0805149
ENSG00000160593.17	JAML	1.80184	-1.60472	1.71373	0.197905	0.655488
ENSG00000201581.1	RN7SKP78	1.80124	-3.71466	2.29356	0.142273	0.588598
ENSG00000276754.1	RP11-461A8.5	1.80107	-3.16314	3.03735	0.0889823	0.497046
ENSG00000237541.3	HLA-DQA2	1.79976	-2.10889	13.785	0.000619366	0.042608
ENSG00000166736.11	HTR3A	1.79885	-2.61088	1.69761	0.204304	0.662122
ENSG00000253471.1	RP11-175E9.1	1.79803	-3.56598	1.23804	0.273572	0.729607
ENSG00000169688.10	MT1B	1.79759	0.235714	3.57942	0.0656879	0.441871
ENSG00000145861.7	C1QTNF2	1.79728	-1.49357	28.2628	4.19945e-06	0.00209878
ENSG00000228906.1	RP13-216E22.4	1.79708	-2.37607	6.46234	0.0149568	0.236193
ENSG00000122870.11	BICC1	1.79589	-2.34123	2.05049	0.159855	0.609988
ENSG00000104219.12	ZDHHC2	1.79572	5.80542	55.3993	4.31715e-09	9.01117e-06
ENSG00000271714.1	CTD-2377O17.1	1.79493	-2.51079	2.95221	0.0934222	0.505204
ENSG00000278766.2	AC159540.2	1.79461	-3.00657	2.80944	0.10144	0.524481
ENSG00000272293.1	RP11-91J19.3	1.79425	-3.1323	2.01758	0.163164	0.613123
ENSG00000229278.1	RP11-483F11.7	1.79344	-1.54572	6.7806	0.0128352	0.218594
ENSG00000219902.1	RPL35P3	1.79282	-3.35557	5.15719	0.0752709	0.465724
ENSG00000237451.3	CDK2AP2P2	1.79093	-3.36972	2.49479	0.127859	0.566056
ENSG00000034239.10	EFCAB1	1.79058	-2.73469	2.30652	0.136626	0.581101
ENSG00000268643.1	AC006486.9	1.79028	0.750358	2.51211	0.120778	0.558396
ENSG00000188906.14	LRRK2	1.77889	-0.997187	1.45453	0.235384	0.690734
ENSG00000275995.1	CTD-2240J17.4	1.77832	-3.56901	1.86515	0.180195	0.635738
ENSG00000252784.1	Y_RNA	1.77514	-3.69719	2.00474	0.200782	0.658213
ENSG00000234076.1	TPRG1-AS1	1.77435	-2.69814	8.44004	0.00593031	0.147052
ENSG00000248709.1	CTC-505O3.2	1.76894	-2.68987	3.97743	0.0528976	0.407965
ENSG00000236388.1	ITCH-AS1	1.76709	-3.49053	1.2417	0.272259	0.72808
ENSG00000228816.1	AK3P5	1.76242	-3.43267	1.2991	0.261631	0.717942
ENSG00000165376.10	CLDN2	1.75775	1.41231	25.1341	1.11165e-05	0.00402508
ENSG00000207494.1	Y_RNA	1.75772	-3.649	2.21013	0.201888	0.659421
ENSG00000235185.1	RP5-1056L3.1	1.75727	-3.82798	1.36255	0.263495	0.719693
ENSG00000235946.1	LL0XNC01-240C2.1	1.7543	-2.83106	3.67301	0.0623986	0.432831
ENSG00000253108.1	RP1-84O15.2	1.75376	-3.26246	3.24083	0.0799011	0.475606
ENSG00000170290.3	SLN	1.75298	-3.09244	1.60229	0.2149	0.672621
ENSG00000280776.1	LINC01202	1.75235	-2.92607	2.83262	0.100705	0.522584
ENSG00000270248.1	CTC-471J1.10	1.75215	-3.40131	5.34013	0.0731841	0.461023
ENSG00000237859.2	EEF1A1P31	1.74932	-3.44688	0.956033	0.335021	0.789368
ENSG00000206588.1	RNU1-28P	1.74853	-1.18046	3.21398	0.0805073	0.47723
ENSG00000206596.1	RNU1-27P	1.74853	-1.18086	3.21435	0.0804905	0.477214
ENSG00000206737.1	RNVU1-18	1.74853	-1.18086	3.21435	0.0804905	0.477214
ENSG00000207005.1	RNU1-2	1.74853	-1.18086	3.21435	0.0804905	0.477214
ENSG00000207389.1	RNU1-4	1.74853	-1.18086	3.21435	0.0804905	0.477214
ENSG00000273768.1	U1	1.74853	-1.18086	3.21435	0.0804905	0.477214
ENSG00000206652.1	RNU1-1	1.74853	-1.18086	3.21435	0.0804906	0.477214
ENSG00000207513.1	RNU1-3	1.74853	-1.18086	3.21435	0.0804906	0.477214
ENSG00000241604.3	RN7SL340P	1.74593	-3.08714	3.96511	0.0538005	0.410314
ENSG00000222872.1	RNU4-78P	1.74484	-3.69943	1.36351	0.252651	0.709094
ENSG00000187094.11	CCK	1.74463	-0.745451	12.018	0.0012647	0.065418
ENSG00000283578.1	RP11-248C1.4	1.74358	-3.46813	1.45308	0.235052	0.690558
ENSG00000205537.2	RP11-89H19.1	1.74306	-3.3235	1.7611	0.195069	0.652286
ENSG00000126709.14	IFI6	1.74272	4.40657	18.3847	0.000109261	0.0152212
ENSG00000147573.16	TRIM55	1.7412	-0.419959	13.784	0.000619613	0.042608
ENSG00000271849.1	CTC-332L22.1	1.73992	-3.13449	3.87967	0.0557624	0.415103
ENSG00000102575.10	ACP5	1.73918	-2.18184	1.85885	0.180916	0.636476
ENSG00000211452.10	DIO1	1.7379	-1.65691	2.11413	0.154293	0.6027
ENSG00000185013.16	NT5C1B	1.7375	-2.08166	1.72417	0.197164	0.654641
ENSG00000272144.1	CTD-2035E11.5	1.73733	-3.17278	2.23061	0.144425	0.590964
ENSG00000229927.2	RHEBP1	1.73677	0.990316	2.96951	0.0925002	0.503148
ENSG00000115361.7	ACADL	1.73587	-2.66244	4.30587	0.0443961	0.37733
ENSG00000005421.8	PON1	1.73553	-2.07575	3.34436	0.0748304	0.46486
ENSG00000256234.1	RP11-283G6.4	1.73479	-3.25361	2.25838	0.140676	0.585721
ENSG00000199545.1	RNA5SP195	1.73453	-3.53304	0.941601	0.33929	0.792115
ENSG00000186081.11	KRT5	1.73335	-1.93733	2.38318	0.130451	0.570939
ENSG00000131042.14	LILRB2	1.7316	-1.39853	3.12173	0.0848148	0.486508
ENSG00000048462.10	TNFRSF17	1.73137	-3.47421	2.71206	0.116553	0.55217
ENSG00000253778.1	RP11-386D6.2	1.73114	-3.48819	1.70072	0.20086	0.658213
ENSG00000268941.2	RP5-907D15.4	1.73034	-3.11739	3.92619	0.0555841	0.414628
ENSG00000233205.1	AC108479.2	1.73015	-2.81851	2.71305	0.107294	0.533774
ENSG00000253626.3	EIF5AL1	1.7301	2.94448	6.33052	0.0159432	0.244587
ENSG00000234772.1	LINC00412	1.73004	-2.83657	5.41291	0.0250902	0.29695
ENSG00000225421.2	AC019330.1	1.72998	-3.23516	1.91316	0.174216	0.628622
ENSG00000241158.5	ADAMTS9-AS1	1.72919	-2.81517	2.55702	0.117604	0.553771
ENSG00000254300.1	LINC01111	1.72509	-3.2592	1.52871	0.224021	0.680663
ENSG00000164746.13	C7orf57	1.72504	-1.95871	2.14958	0.151699	0.600087
ENSG00000184274.3	LINC00315	1.71953	-3.0499	1.73249	0.19611	0.653631
ENSG00000060558.3	GNA15	1.71895	-2.94955	2.07626	0.157934	0.607252
ENSG00000230641.1	USP12-AS2	1.71695	-3.40135	2.20106	0.146302	0.593004
ENSG00000202056.1	RNA5SP19	1.71568	-3.84251	2.12543	0.222395	0.679245
ENSG00000186471.12	AKAP14	1.71425	-3.08457	1.69859	0.199857	0.657522
ENSG00000199476.1	Y_RNA	1.71319	-3.57455	1.41411	0.242527	0.698524
ENSG00000276795.1	RP11-374M1.10	1.71252	-3.20763	2.05554	0.159354	0.609126
ENSG00000256723.1	RP11-167N4.4	1.71249	-3.55255	1.39049	0.246421	0.702548
ENSG00000271882.1	KB-1410C5.5	1.71113	-2.98069	2.80209	0.101874	0.525371
ENSG00000224565.1	RP1-148H17.1	1.70945	-3.40542	1.64931	0.206958	0.665146
ENSG00000212452.1	SNORD69	1.70554	-3.55401	2.20713	0.147356	0.594827
ENSG00000234636.2	MED14OS	1.70491	-2.44236	7.30792	0.0099978	0.195354
ENSG00000259032.2	ENSAP2	1.70455	1.22778	2.76651	0.104002	0.529164
ENSG00000273709.1	U2	1.70425	-2.27829	2.27383	0.139361	0.584187
ENSG00000274062.1	U2	1.70425	-2.27829	2.27383	0.139361	0.584187
ENSG00000274432.1	U2	1.70425	-2.27829	2.27383	0.139361	0.584187
ENSG00000274862.1	U2	1.70425	-2.27829	2.27383	0.139361	0.584187
ENSG00000275219.1	U2	1.70425	-2.27829	2.27383	0.139361	0.584187
ENSG00000276596.1	U2	1.70425	-2.27829	2.27383	0.139361	0.584187
ENSG00000277903.1	U2	1.70425	-2.27829	2.27383	0.139361	0.584187
ENSG00000278048.1	U2	1.70425	-2.27829	2.27383	0.139361	0.584187
ENSG00000278591.1	U2	1.70425	-2.27829	2.27383	0.139361	0.584187
ENSG00000274585.1	RNU2-1	1.70425	-2.30268	2.28338	0.138555	0.583422
ENSG00000275616.1	U2	1.70425	-2.30268	2.28338	0.138555	0.583422
ENSG00000262003.1	RP11-676J12.7	1.70376	0.0498165	15.834	0.000280163	0.0267239
ENSG00000276580.1	MIR8055	1.7034	-3.65396	1.30033	0.262038	0.718214
ENSG00000235884.3	LINC00941	1.70136	2.22102	24.2058	1.4984e-05	0.00468258
ENSG00000248144.5	ADH1C	1.69956	-3.12867	7.24543	0.041142	0.367287
ENSG00000139155.8	SLCO1C1	1.69866	-3.39043	1.14849	0.291334	0.746459
ENSG00000171564.11	FGB	1.69631	-2.65935	1.51614	0.225898	0.681754
ENSG00000243449.6	C4orf48	1.69537	3.10583	5.85731	0.0201031	0.269511
ENSG00000226321.5	CROCC2	1.69366	-3.23257	2.59153	0.11523	0.54932
ENSG00000278374.1	U4	1.69183	-3.67172	1.37895	0.248352	0.70448
ENSG00000205861.11	C1QTNF9B-AS1	1.68755	-1.99654	11.431	0.00161389	0.0736858
ENSG00000183644.13	C11orf88	1.68695	-2.23812	8.7013	0.00527021	0.139871
ENSG00000232512.6	AP000233.2	1.68685	-3.21268	2.10484	0.154561	0.603215
ENSG00000265706.1	SNORD53_SNORD92	1.68643	-3.82071	1.31305	0.265803	0.721526
ENSG00000170006.11	TMEM154	1.68348	0.0103484	17.598	0.000145339	0.0180955
ENSG00000106483.11	SFRP4	1.68064	-3.30842	1.28948	0.264001	0.720436
ENSG00000112232.8	KHDRBS2	1.68031	-3.37837	1.48899	0.23242	0.687875
ENSG00000249231.7	CASC16	1.67747	-3.00388	1.47429	0.232288	0.687793
ENSG00000133136.4	GNG5P2	1.67689	-3.25271	1.34257	0.253389	0.709863
ENSG00000248468.1	RP11-517B11.4	1.67568	-3.20383	2.7877	0.103348	0.528034
ENSG00000201579.1	RNU6-343P	1.67278	-3.58883	1.21388	0.278221	0.734344
ENSG00000223263.1	RNU6-387P	1.67114	-3.77719	1.2242	0.280295	0.736068
ENSG00000267655.1	CTD-2286N8.2	1.67069	-1.1534	5.78025	0.0208848	0.274381
ENSG00000274742.1	Metazoa_SRP	1.66966	-2.38225	6.27265	0.0163981	0.247021
ENSG00000198523.5	PLN	1.66914	-2.79773	1.84826	0.181532	0.637099
ENSG00000232624.6	LINC01517	1.66707	-3.22206	1.46569	0.234287	0.690085
ENSG00000226856.5	AC093901.1	1.66372	-1.77978	9.82829	0.00319948	0.108642
ENSG00000274012.1	RN7SL2	1.66299	4.41619	1.70326	0.199252	0.656679
ENSG00000137674.3	MMP20	1.66228	-1.20429	7.85151	0.00776243	0.171829
ENSG00000277455.1	Metazoa_SRP	1.66227	-3.36958	2.67005	0.129369	0.56914
ENSG00000223635.1	RP4-613A2.1	1.65622	-3.30811	1.59969	0.213778	0.672038
ENSG00000111058.7	ACSS3	1.65545	-1.23547	2.76284	0.104224	0.529638
ENSG00000257202.1	RP11-512N21.3	1.65497	-3.21443	1.7734	0.190433	0.647315
ENSG00000277027.1	RMRP	1.65319	1.32488	1.78434	0.189099	0.645751
ENSG00000185130.5	HIST1H2BL	1.65261	-3.18568	4.45405	0.0410613	0.367211
ENSG00000137875.4	BCL2L10	1.65145	-3.21854	1.48859	0.230742	0.686595
ENSG00000239628.1	RP11-543D10.2	1.65095	-3.44112	1.82514	0.184226	0.639561
ENSG00000166707.10	ZCCHC18	1.65089	-2.52021	1.60405	0.212589	0.670895
ENSG00000261659.2	LA16c-313D11.12	1.64738	1.22359	11.4826	0.00157948	0.0725987
ENSG00000253430.1	RP11-14I17.2	1.64355	-2.80849	4.00376	0.0521539	0.406374
ENSG00000241169.1	RP4-752I6.1	1.64208	-3.39804	2.65478	0.111019	0.540901
ENSG00000279415.1	RP11-1102P22.1	1.6408	-2.7003	3.40533	0.07233	0.45856
ENSG00000226221.1	RPL26P19	1.63944	-2.09873	4.30839	0.0443371	0.377165
ENSG00000163376.11	KBTBD8	1.63905	1.38445	17.0687	0.000176543	0.0202733
ENSG00000122420.9	PTGFR	1.6372	-2.38691	1.33723	0.254321	0.710691
ENSG00000196860.7	TOMM20L	1.637	-3.08297	1.72748	0.196153	0.653631
ENSG00000230622.1	UQCRHP1	1.63557	-3.32416	4.17367	0.0514939	0.403714
ENSG00000129167.9	TPH1	1.63534	-0.488966	13.0814	0.000820155	0.0501765
ENSG00000224666.3	RP1-50J22.4	1.63481	-3.49129	1.10967	0.3002	0.75634
ENSG00000277039.1	Metazoa_SRP	1.63478	-3.07729	3.50013	0.0686252	0.45011
ENSG00000207383.1	Y_RNA	1.63395	-1.82103	4.56307	0.0387825	0.361197
ENSG00000263882.2	RN7SL774P	1.6326	-2.81706	4.36357	0.0430636	0.373776
ENSG00000197893.13	NRAP	1.6321	-0.798959	1.49981	0.227799	0.683977
ENSG00000185332.6	TMEM105	1.63163	-0.501466	10.0078	0.00295913	0.104792
ENSG00000175746.6	C15orf54	1.63159	-2.32499	3.89717	0.0552372	0.414541
ENSG00000125384.6	PTGER2	1.62916	-1.79658	6.16598	0.0172736	0.252417
ENSG00000242182.3	RN7SL745P	1.62905	-3.46286	2.12063	0.153061	0.600916
ENSG00000121966.6	CXCR4	1.62817	-0.696878	10.2421	0.00267392	0.0981192
ENSG00000226759.7	DAB1-AS1	1.62816	-2.62825	1.76209	0.191822	0.648886
ENSG00000277925.1	Telomerase-vert	1.628	-2.97203	1.85693	0.181136	0.636568
ENSG00000278099.1	U1	1.62507	-1.19101	1.23742	0.272549	0.728425
ENSG00000267091.1	CTBP2P7	1.62232	-3.30841	3.03052	0.127894	0.566142
ENSG00000265125.5	RP11-31I22.3	1.62195	-3.28573	1.61514	0.211045	0.669353
ENSG00000273046.1	RP11-834C11.14	1.6215	0.216234	7.80801	0.00791996	0.173477
ENSG00000227017.1	AC007036.6	1.62049	-3.5665	1.18754	0.283408	0.738922
ENSG00000179840.5	PIK3CD-AS1	1.61944	-3.21169	1.35553	0.251693	0.707667
ENSG00000111087.9	GLI1	1.61903	0.902776	10.7387	0.0021615	0.0870586
ENSG00000229912.1	AC128709.4	1.6181	-2.303	4.91028	0.032397	0.334082
ENSG00000263393.1	RP11-53I6.4	1.61636	-3.06892	2.13996	0.151249	0.59974
ENSG00000248128.1	RP11-777B9.4	1.61502	-3.67479	1.57071	0.237306	0.693114
ENSG00000250796.1	RP11-723O4.3	1.61138	-3.09433	2.21806	0.144176	0.59096
ENSG00000283267.1	CTB-16J4.1	1.61115	-3.00683	1.35761	0.251337	0.707419
ENSG00000178531.5	CTXN1	1.61054	4.01063	8.68249	0.00531501	0.14064
ENSG00000115009.11	CCL20	1.60821	-2.20892	2.97607	0.0921535	0.502455
ENSG00000170615.14	SLC26A5	1.6053	-1.16366	1.61397	0.211208	0.669662
ENSG00000278134.1	RP11-12A20.4	1.60525	-2.8912	2.54438	0.118488	0.554905
ENSG00000260601.1	RP11-552C15.1	1.60319	-3.30315	4.73768	0.0701737	0.453919
ENSG00000133742.13	CA1	1.60238	-0.99731	7.89034	0.0076246	0.170533
ENSG00000266010.1	GATA6-AS1	1.6005	-2.25851	2.38166	0.130571	0.571152
ENSG00000249456.1	RP11-298J20.4	1.60033	-1.84723	1.69107	0.200836	0.658213
ENSG00000282912.1	RP11-413E6.11	1.59973	-3.51821	2.00818	0.212277	0.670868
ENSG00000233108.1	AC006042.7	1.59959	-3.27524	1.86751	0.179324	0.634856
ENSG00000091010.4	POU4F3	1.59888	-2.73512	2.91914	0.0952137	0.509931
ENSG00000261066.1	RP11-483K5.3	1.59817	-3.71895	1.41583	0.246567	0.702548
ENSG00000134216.18	CHIA	1.59735	-2.10323	1.11529	0.297213	0.753309
ENSG00000256642.1	LINC00273	1.59657	-3.16034	2.02485	0.162427	0.612399
ENSG00000204915.3	RP6-99M1.1	1.59175	-2.91805	1.51816	0.225027	0.681129
ENSG00000233683.1	RP5-1106H14.1	1.59153	-3.50642	1.6549	0.226974	0.682944
ENSG00000255262.3	TCEB2P2	1.59106	-2.2559	3.91407	0.0547351	0.413367
ENSG00000274718.1	RP11-346C4.3	1.59007	-2.53263	2.33783	0.134064	0.577155
ENSG00000145526.11	CDH18	1.58963	-1.92494	7.61204	0.00867321	0.181215
ENSG00000231358.2	RP11-442J17.3	1.58924	-3.04978	2.15312	0.150647	0.599162
ENSG00000185942.11	NKAIN3	1.58855	-2.91016	2.0635	0.158568	0.607903
ENSG00000227350.1	RP11-438P9.2	1.58799	-3.19194	3.92614	0.0927948	0.503796
ENSG00000279852.1	RP11-91J19.2	1.5879	-3.38471	1.26923	0.270455	0.726262
ENSG00000227373.5	RP11-160H22.5	1.5878	-2.30774	6.53371	0.0144503	0.232858
ENSG00000244493.1	SLC9A9-AS2	1.58758	-3.27207	1.47836	0.231656	0.687481
ENSG00000116962.14	NID1	1.58745	-1.04756	2.80688	0.101591	0.52476
ENSG00000106128.18	GHRHR	1.58711	-2.93527	1.62706	0.209982	0.66818
ENSG00000224365.1	RP11-252P18.1	1.58699	-0.796249	4.60065	0.0380292	0.358129
ENSG00000139438.5	FAM222A	1.58367	1.85152	42.6949	8.06135e-08	0.000110019
ENSG00000209082.1	MT-TL1	1.5827	3.56131	27.0664	6.05843e-06	0.00268722
ENSG00000250548.6	RP11-47I22.2	1.58105	-0.0957293	9.09895	0.0044113	0.129358
ENSG00000227681.5	RP11-307P5.1	1.58055	-3.45684	1.38556	0.248011	0.703962
ENSG00000164175.14	SLC45A2	1.57715	-2.72463	1.59058	0.217516	0.67537
ENSG00000177576.11	C18orf32	1.57521	3.73801	14.7687	0.000421358	0.0333582
ENSG00000261433.1	CTC-297N7.1	1.57521	-3.54488	1.3362	0.255042	0.711249
ENSG00000236307.2	EEF1E1P1	1.57367	-2.30439	5.1419	0.0287778	0.316734
ENSG00000226969.1	RP11-547D24.3	1.5707	-3.19836	1.07176	0.306711	0.763048
ENSG00000244089.1	HMGB1P30	1.57058	-3.59723	2.73176	0.228273	0.684275
ENSG00000243173.3	RN7SL861P	1.57048	-3.60902	1.73747	0.196178	0.653631
ENSG00000234460.1	XXyac-YM21GA2.4	1.56983	-3.1567	2.10509	0.155153	0.603827
ENSG00000254901.7	BORCS8	1.56916	3.21987	4.42457	0.0417021	0.368958
ENSG00000078579.8	FGF20	1.56867	-3.20753	2.46678	0.128666	0.567516
ENSG00000144285.16	SCN1A	1.56536	0.430954	1.61422	0.211173	0.669638
ENSG00000279218.1	RP11-263G22.1	1.56414	-3.2284	1.24004	0.272574	0.728425
ENSG00000260651.1	AF213884.2	1.56221	-3.27067	2.2833	0.139184	0.584187
ENSG00000226445.1	XXyac-YX65C7_A.2	1.56042	-2.7067	3.41668	0.0718751	0.457912
ENSG00000010327.10	STAB1	1.55994	-1.13778	3.08921	0.0863946	0.490963
ENSG00000186244.7	RP11-1079K10.1	1.55954	-3.46504	4.44471	0.134581	0.578425
ENSG00000234784.2	RP11-182I10.1	1.5594	-3.54767	2.39767	0.129321	0.569051
ENSG00000202357.1	Y_RNA	1.55935	-3.72258	1.23721	0.280545	0.736167
ENSG00000198074.9	AKR1B10	1.55831	1.06125	17.837	0.000133207	0.017188
ENSG00000274447.1	LLNLR-304G9.1	1.5558	-2.63682	2.46424	0.12427	0.562129
ENSG00000228566.1	RP11-170M17.1	1.55301	-0.179689	15.3701	0.000334268	0.0288593
ENSG00000228901.3	HMGN2P36	1.55286	-2.95212	4.27837	0.0450472	0.379381
ENSG00000155115.6	GTF3C6	1.55215	4.90112	9.00226	0.00460546	0.132003
ENSG00000197766.7	CFD	1.55198	5.13031	6.57518	0.0141644	0.230391
ENSG00000261364.1	RP11-59E19.4	1.5518	-2.14797	9.09796	0.00441324	0.129358
ENSG00000254213.2	RP11-434I12.5	1.55151	-3.71405	1.51126	0.231722	0.68756
ENSG00000260867.1	RP11-459F6.1	1.55094	-3.31663	1.55227	0.219984	0.676773
ENSG00000232716.2	AC016831.6	1.5504	-3.16223	1.61443	0.211723	0.670528
ENSG00000197084.5	LCE1C	1.54982	-1.76788	1.5611	0.2187	0.675931
ENSG00000118113.11	MMP8	1.54901	-2.152	3.15254	0.0833482	0.484047
ENSG00000251372.5	LINC00499	1.54891	-2.17949	2.80175	0.101894	0.525371
ENSG00000268530.5	CTC-273B12.5	1.54632	-3.55223	1.11125	0.299165	0.755372
ENSG00000216378.1	RP3-344J20.1	1.54566	-3.58885	1.18186	0.287199	0.742025
ENSG00000150471.16	ADGRL3	1.54475	-2.40633	1.12802	0.297156	0.753309
ENSG00000243621.1	AC003989.3	1.54214	-3.6621	1.44244	0.239678	0.695401
ENSG00000283172.1	hsa-mir-548d-1	1.54062	-3.43536	2.05385	0.160136	0.610047
ENSG00000233611.3	AC079135.1	1.54057	0.226558	3.5892	0.0653351	0.440643
ENSG00000237928.5	NFIA-AS2	1.53863	-3.22642	1.42093	0.24219	0.698235
ENSG00000260447.1	RP11-304L19.2	1.53663	-1.07326	2.06545	0.158377	0.607903
ENSG00000250619.1	CTD-2215L10.1	1.53394	-3.0004	2.50327	0.121414	0.559224
ENSG00000113525.9	IL5	1.53344	-3.22038	1.82104	0.184709	0.639983
ENSG00000259460.1	RP11-128A17.1	1.53261	-3.37256	1.42573	0.239987	0.695841
ENSG00000267308.1	AC004510.3	1.53014	-1.46674	7.31223	0.00997758	0.195066
ENSG00000102243.12	VGLL1	1.52924	-2.93991	1.21241	0.277377	0.733352
ENSG00000272172.1	RP13-582O9.7	1.52887	-2.11494	4.78793	0.034506	0.343546
ENSG00000249364.5	RP11-434D9.1	1.52883	-2.82309	2.28913	0.139425	0.584187
ENSG00000226393.1	IFNA20P	1.52848	-3.41351	1.32807	0.255927	0.711981
ENSG00000277087.1	RP5-1116H23.6	1.52794	-3.09115	2.40467	0.128779	0.567746
ENSG00000249169.1	CTC-529L17.1	1.52699	-3.38885	1.28078	0.264965	0.720888
ENSG00000229792.1	LINC00399	1.52696	-3.54692	1.32093	0.257728	0.713769
ENSG00000260905.1	RP11-105C19.1	1.52545	-2.99747	3.73705	0.0602532	0.427348
ENSG00000182916.7	TCEAL7	1.52478	-2.66855	2.73064	0.106198	0.531801
ENSG00000237833.1	RP11-432N13.2	1.52465	-3.57871	1.24401	0.275153	0.73145
ENSG00000241243.3	RN7SL629P	1.52455	-3.51823	1.45577	0.235844	0.691386
ENSG00000279225.1	RP11-2K6.1	1.51954	0.152859	3.37993	0.07336	0.461135
ENSG00000112619.7	PRPH2	1.51877	-2.9855	1.26145	0.26854	0.724346
ENSG00000270031.1	RP3-426I6.6	1.51821	-3.52508	1.40557	0.243926	0.699998
ENSG00000243988.1	RPS24P17	1.51808	-3.30686	4.37159	0.123609	0.560816
ENSG00000273155.1	RP11-38C17.1	1.51621	-1.34673	3.63069	0.0638627	0.437228
ENSG00000229800.1	ATP8A2P2	1.5157	-2.99087	1.65427	0.206292	0.664109
ENSG00000262663.1	RP11-497H17.1	1.51556	-3.42065	1.70695	0.200057	0.657665
ENSG00000118946.11	PCDH17	1.5139	-2.91626	0.992617	0.32976	0.78383
ENSG00000250961.1	CTD-2023N9.1	1.51277	-3.15846	2.02484	0.16376	0.614645
ENSG00000154146.12	NRGN	1.51142	3.86237	9.78382	0.00326216	0.109928
ENSG00000158164.6	TMSB15A	1.51036	2.75456	21.761	3.36569e-05	0.00748908
ENSG00000258876.1	RP11-270M14.5	1.50977	-3.45053	1.40012	0.244176	0.70049
ENSG00000243023.2	UBA52P3	1.50947	-3.30751	5.35721	0.0746543	0.464531
ENSG00000100884.9	CPNE6	1.5091	-1.89843	1.46547	0.233102	0.688596
ENSG00000257322.5	RP11-511B23.2	1.50884	-2.98563	1.09276	0.302079	0.758758
ENSG00000255081.1	RP11-263C24.1	1.50872	-3.30674	4.67368	0.0524462	0.406882
ENSG00000230337.1	RP4-635E18.6	1.50742	-1.56811	3.88296	0.055663	0.41495
ENSG00000210117.1	MT-TW	1.50504	-0.0283127	13.0545	0.000829062	0.0504093
ENSG00000258203.5	RP1-228P16.3	1.50501	-3.44883	2.06289	0.158629	0.607903
ENSG00000272858.1	CTA-292E10.8	1.50344	-2.77163	3.08896	0.086407	0.490963
ENSG00000265675.2	RN7SL708P	1.50269	-3.36075	1.63472	0.208354	0.666307
ENSG00000258001.1	RP11-756H6.1	1.49659	-3.2622	2.75292	0.104827	0.53093
ENSG00000162598.13	C1orf87	1.49656	-1.74312	2.61757	0.113474	0.545758
ENSG00000229519.2	RP11-58A11.2	1.49643	-3.32696	3.78947	0.140333	0.585148
ENSG00000163132.6	MSX1	1.49556	6.65833	49.9228	1.4469e-08	2.44485e-05
ENSG00000229723.1	LINC01054	1.49456	-2.72545	3.67476	0.0623389	0.432831
ENSG00000169429.10	CXCL8	1.4942	1.65486	23.3982	1.95021e-05	0.00549215
ENSG00000266538.1	RP11-385D13.3	1.49417	-2.74172	3.17494	0.0822997	0.48142
ENSG00000198168.8	SVIP	1.49204	4.41912	36.3024	4.21406e-07	0.000364712
ENSG00000272922.1	RP11-329B9.5	1.48922	-3.29808	2.21545	0.145026	0.591575
ENSG00000268295.1	POLR3GP1	1.48858	-3.55537	3.55085	0.202774	0.660484
ENSG00000132744.7	ACY3	1.48727	-2.32992	2.8253	0.100512	0.522296
ENSG00000272540.1	XXbac-BPG252P9.9	1.48706	-2.08098	8.85051	0.00492873	0.136688
ENSG00000229621.1	AC018742.1	1.48703	-2.53167	2.5748	0.116374	0.55175
ENSG00000259374.2	NDUFB4P11	1.48653	-3.12766	0.955695	0.334096	0.788394
ENSG00000239377.1	RP4-584D14.6	1.48533	-3.56681	1.29288	0.266144	0.721532
ENSG00000169900.7	PYDC1	1.48366	-1.97497	3.70014	0.0614797	0.430773
ENSG00000242527.1	RP11-159H22.1	1.4833	-3.22695	2.73879	0.105694	0.531352
ENSG00000266951.2	AD000091.2	1.48238	-2.99565	6.4222	0.0287752	0.316734
ENSG00000266946.1	MRPL37P1	1.4819	-3.43618	0.880217	0.35531	0.802339
ENSG00000243655.2	RP11-846F4.12	1.48107	2.32297	25.3282	1.04498e-05	0.00384223
ENSG00000256448.5	RP11-809N8.4	1.48099	-3.38954	1.67823	0.203106	0.66077
ENSG00000172799.5	ZBTB8OSP2	1.48091	-3.40621	6.71692	0.12049	0.558083
ENSG00000101638.13	ST8SIA5	1.48084	0.242693	7.01331	0.011489	0.209387
ENSG00000134809.8	TIMM10	1.47708	5.1477	11.9042	0.00132555	0.066765
ENSG00000154165.4	GPR15	1.47618	0.581972	18.3692	0.000109871	0.0152212
ENSG00000214428.3	NPM1P10	1.47427	-3.74917	0.930479	0.345052	0.795931
ENSG00000250041.2	CTD-2003C8.2	1.47367	-2.65905	4.97585	0.0313246	0.329462
ENSG00000147378.11	FATE1	1.47325	-3.59035	1.04154	0.317099	0.772204
ENSG00000105137.12	SYDE1	1.47159	2.84001	27.9062	4.68083e-06	0.00227527
ENSG00000258476.5	RP11-76E17.3	1.47046	-3.38203	1.51492	0.228497	0.684275
ENSG00000236311.6	TLX1NB	1.46765	-3.24578	1.00193	0.323282	0.777414
ENSG00000258303.1	RP11-887P2.6	1.46715	-1.74754	7.28974	0.0100835	0.196016
ENSG00000276675.1	TTC28-AS1_4	1.46581	-3.47192	1.72677	0.196833	0.654352
ENSG00000279829.1	RP11-63I8.1	1.46463	-3.20616	1.14194	0.291591	0.746846
ENSG00000253190.3	AC084082.3	1.46361	-2.6171	1.36954	0.248753	0.70507
ENSG00000272841.1	RP3-428L16.2	1.46357	-0.719623	20.67	4.88485e-05	0.00957647
ENSG00000243720.1	RPL21P127	1.46356	-3.25009	4.81368	0.0484523	0.392351
ENSG00000240827.1	RP11-227H4.1	1.45929	-3.59571	1.67194	0.20335	0.661259
ENSG00000277157.1	HIST1H4D	1.45872	-3.11064	1.68802	0.201821	0.659421
ENSG00000224609.6	HSD52	1.45801	-2.4074	1.3853	0.246094	0.702417
ENSG00000250562.1	RPL38P4	1.45735	-0.863755	13.6893	0.000643319	0.043481
ENSG00000240399.1	RP1-228P16.1	1.45708	-1.23392	5.23568	0.0274393	0.309293
ENSG00000229666.1	MAST4-AS1	1.45625	-2.16773	6.26741	0.01644	0.247121
ENSG00000255185.5	PDXDC2P	1.45586	0.39883	30.7287	2.01504e-06	0.00123279
ENSG00000181754.6	AMIGO1	1.45496	-2.03366	1.5815	0.215771	0.673399
ENSG00000140506.16	LMAN1L	1.4548	-2.98702	0.635206	0.430487	0.854915
ENSG00000248912.1	RP11-171N4.4	1.45445	-3.65099	1.09345	0.304536	0.760955
ENSG00000201185.1	RNA5SP202	1.45373	-2.06556	0.781887	0.381801	0.820285
ENSG00000236876.3	TMSB4XP1	1.45329	-2.80565	1.44463	0.236396	0.691992
ENSG00000258651.1	RP11-545M17.1	1.45055	-3.64152	1.13195	0.296332	0.751992
ENSG00000232416.3	BPESC1	1.44973	-2.87665	1.19599	0.280608	0.736232
ENSG00000155070.8	UNC93B2	1.449	-2.84396	5.62341	0.0232731	0.286774
ENSG00000272817.1	RP11-402D21.2	1.44882	-3.01082	1.66125	0.204773	0.662767
ENSG00000236340.5	AC000099.1	1.44716	-3.11833	1.17551	0.284706	0.739973
ENSG00000154813.9	DPH3	1.4464	4.59174	19.3782	7.66711e-05	0.0121403
ENSG00000184492.6	FOXD4L1	1.44357	-0.534233	9.35939	0.00393038	0.122231
ENSG00000276493.1	Metazoa_SRP	1.44319	-2.91639	3.17917	0.0821034	0.480937
ENSG00000172164.13	SNTB1	1.43987	3.33081	50.2488	1.34361e-08	2.38383e-05
ENSG00000271874.1	CTD-2024P10.2	1.4391	-3.65326	0.964854	0.33427	0.788689
ENSG00000253848.1	RP11-10N23.5	1.43698	-0.265109	5.32245	0.0262608	0.303749
ENSG00000138080.13	EMILIN1	1.43664	-0.65582	10.4281	0.00246834	0.0943823
ENSG00000224655.5	AC018737.3	1.4366	-3.16534	1.30077	0.261958	0.718116
ENSG00000232623.1	AP000266.7	1.43615	-3.40037	1.01848	0.319371	0.774346
ENSG00000101425.12	BPI	1.43433	-2.68625	2.08723	0.156253	0.605782
ENSG00000228317.1	RP11-235C23.5	1.43066	-2.41172	3.37517	0.0735551	0.461952
ENSG00000249849.1	RP11-1101H11.1	1.43041	-3.55836	1.17832	0.285253	0.740473
ENSG00000219273.1	RP1-217P22.2	1.42951	-2.59677	4.38855	0.0425004	0.371584
ENSG00000216809.1	RP11-57K17.1	1.4291	-2.51284	2.48062	0.123062	0.560427
ENSG00000272745.1	RP5-1007H16.1	1.42905	-3.52047	0.987376	0.328785	0.783447
ENSG00000184845.3	DRD1	1.42902	-1.86377	3.82553	0.0594332	0.425788
ENSG00000258311.5	RP11-644F5.10	1.42899	1.11744	6.02773	0.018484	0.258732
ENSG00000198890.7	PRMT6	1.42868	3.01417	15.1186	0.000368118	0.030327
ENSG00000138109.9	CYP2C9	1.42748	-1.78781	5.29676	0.0266039	0.305703
ENSG00000216895.9	AC009403.2	1.42739	1.38151	9.8084	0.00322735	0.109378
ENSG00000259728.5	LINC00933	1.42683	-1.81255	6.57152	0.0141893	0.230523
ENSG00000225857.5	RP11-46A10.2	1.42662	-3.12895	1.22993	0.273983	0.729827
ENSG00000134256.12	CD101	1.42596	-0.123911	5.67912	0.0219609	0.280085
ENSG00000258884.1	CTD-3035D6.2	1.42563	-1.94241	6.06423	0.0181558	0.256772
ENSG00000100652.4	SLC10A1	1.42403	-3.23689	0.945748	0.337057	0.790528
ENSG00000240305.1	RP11-1072C15.1	1.42378	-2.87987	5.89509	0.0468519	0.38555
ENSG00000278558.4	TMEM191B	1.42278	0.162537	8.59566	0.00552717	0.14212
ENSG00000224080.1	UBE2FP1	1.42252	-2.03387	3.99302	0.0524557	0.406882
ENSG00000145794.16	MEGF10	1.42208	-1.82879	0.924389	0.342505	0.794052
ENSG00000235641.4	LINC00484	1.42198	-3.1369	1.22477	0.276842	0.73291
ENSG00000230305.2	AC004980.9	1.42082	-0.775883	5.57672	0.0231117	0.285946
ENSG00000249936.3	RAC1P2	1.4207	-2.10987	1.92936	0.172444	0.625777
ENSG00000270000.1	RP3-449M8.9	1.42023	-3.11053	1.88434	0.17742	0.632991
ENSG00000254641.1	RP11-732A19.2	1.41911	-3.05131	2.18211	0.147382	0.594827
ENSG00000251221.1	LINC01337	1.4187	-2.89159	2.55388	0.117823	0.554193
ENSG00000242430.3	RN7SL274P	1.4179	-3.24165	2.18747	0.19424	0.65121
ENSG00000253583.1	RP11-573J24.1	1.4148	-3.58671	1.00854	0.322271	0.776444
ENSG00000260541.1	LA16c-429E7.1	1.41415	-3.46777	1.31592	0.258575	0.715051
ENSG00000228384.4	AC007040.6	1.4139	-3.33446	1.79366	0.187973	0.644177
ENSG00000224600.5	RP4-612B18.1	1.41295	-3.3375	3.621	0.114186	0.546871
ENSG00000128714.5	HOXD13	1.41287	-3.17228	1.33663	0.25636	0.712407
ENSG00000250453.1	CTD-2134P3.1	1.41165	-2.88133	2.04035	0.160867	0.610894
ENSG00000128709.12	HOXD9	1.41154	-3.16509	1.09074	0.303016	0.759557
ENSG00000172922.8	RNASEH2C	1.41083	4.18026	10.4901	0.00240357	0.0925036
ENSG00000256916.1	RP11-817J15.2	1.41079	-0.89561	6.92622	0.0119742	0.213099
ENSG00000238387.1	snoU13	1.41053	-3.68952	0.941986	0.338008	0.791205
ENSG00000242853.3	RN7SL749P	1.41025	-3.49669	2.52087	0.120151	0.557501
ENSG00000240163.1	RP11-745A24.1	1.40827	-3.37018	2.55417	0.162204	0.612351
ENSG00000224888.4	RP5-1142A6.2	1.40821	-1.60288	5.68598	0.021886	0.280085
ENSG00000231290.5	APCDD1L-AS1	1.40726	-2.57195	1.75925	0.192767	0.649957
ENSG00000237023.1	USP9YP3	1.40617	-2.87548	2.74194	0.1055	0.531352
ENSG00000103647.12	CORO2B	1.40609	2.45976	41.7961	1.00891e-07	0.000123449
ENSG00000255052.4	FAM66D	1.40605	-3.44456	1.44828	0.237028	0.692809
ENSG00000271503.5	CCL5	1.40494	-0.116779	15.6634	0.000298904	0.0276385
ENSG00000143195.12	ILDR2	1.40487	2.59351	16.613	0.000209062	0.0221444
ENSG00000225792.1	AC004540.4	1.40334	-3.01681	2.14168	0.151088	0.599539
ENSG00000130748.6	TMEM160	1.40299	3.21286	4.52412	0.0395804	0.36385
ENSG00000278520.1	MIR7851	1.40251	-3.28212	2.54564	0.118399	0.554905
ENSG00000256589.2	ENPP7P5	1.40129	-3.39454	1.42	0.240917	0.696608
ENSG00000184524.5	CEND1	1.40113	-2.37126	1.71646	0.197555	0.655156
ENSG00000158874.11	APOA2	1.40083	-2.37305	2.04268	0.160633	0.610466
ENSG00000235407.1	RP11-470L19.2	1.39979	-3.3744	0.972312	0.331649	0.785387
ENSG00000113196.2	HAND1	1.39964	-3.40369	1.067	0.309522	0.765585
ENSG00000228787.1	NLGN4Y-AS1	1.39953	-3.49165	1.06149	0.30901	0.765117
ENSG00000261373.1	VPS9D1-AS1	1.39914	4.62026	13.028	0.000837975	0.0508079
ENSG00000205358.3	MT1H	1.39892	-2.60539	2.93355	0.0944287	0.508195
ENSG00000206120.11	EGFEM1P	1.39658	-1.98423	3.4241	0.0715792	0.457715
ENSG00000205559.3	CHKB-AS1	1.39628	-0.645775	6.32224	0.0160075	0.245255
ENSG00000108798.8	ABI3	1.39491	-2.26974	1.49205	0.228984	0.68481
ENSG00000188175.9	HEPACAM2	1.39426	-2.1204	1.03678	0.314636	0.770373
ENSG00000280852.2	CTD-2319I12.10	1.39411	-2.06395	1.21582	0.276712	0.73291
ENSG00000253696.2	KBTBD11-OT1	1.39379	-1.87942	8.48389	0.00581363	0.14548
ENSG00000255794.6	RMST	1.39264	-3.3875	1.02393	0.320143	0.774941
ENSG00000133317.14	LGALS12	1.3925	-3.22569	1.05423	0.314225	0.770025
ENSG00000186439.12	TRDN	1.39248	-2.44765	0.730418	0.397791	0.830113
ENSG00000257179.1	HMGN2P6	1.39121	-3.57958	2.56851	0.235703	0.69133
ENSG00000185974.6	GRK1	1.39086	-2.09196	1.61948	0.210445	0.668459
ENSG00000243040.6	RBMY2FP	1.39083	-2.95568	1.90361	0.175876	0.631092
ENSG00000175868.13	CALCB	1.38918	-1.7455	10.377	0.00252316	0.0956229
ENSG00000241544.1	RP11-6F2.5	1.38868	-2.48597	2.07847	0.157103	0.606798
ENSG00000273233.1	RP11-713D19.1	1.38755	-3.05103	1.61594	0.210934	0.669121
ENSG00000124762.13	CDKN1A	1.38666	11.9548	29.5292	2.87022e-06	0.00154313
ENSG00000223640.1	RPL30P3	1.38624	-3.60416	1.49415	0.273966	0.729827
ENSG00000259038.1	CTD-2325P2.4	1.38622	-2.91591	2.19655	0.146085	0.59269
ENSG00000185666.14	SYN3	1.38599	-3.01529	1.41793	0.2407	0.696344
ENSG00000073754.5	CD5L	1.38558	-3.50305	0.890546	0.352541	0.801425
ENSG00000231210.2	LINC01510	1.38487	-2.24608	4.47831	0.0405418	0.366624
ENSG00000230661.1	YY1P1	1.38367	-3.24797	1.84135	0.182332	0.637301
ENSG00000270099.1	RP11-248J23.7	1.3831	-3.42034	3.13023	0.113396	0.54574
ENSG00000201207.1	Y_RNA	1.3818	-3.21976	2.48701	0.123219	0.560427
ENSG00000207175.1	RNU1-67P	1.38061	-1.16661	0.801906	0.375833	0.816822
ENSG00000268889.1	CTD-2616J11.14	1.38044	-3.25332	2.40472	0.130131	0.570626
ENSG00000279811.1	RP11-862L9.2	1.37905	-3.31439	0.845395	0.365611	0.810968
ENSG00000183434.9	TFDP3	1.37762	-3.19063	1.57817	0.216247	0.673983
ENSG00000266955.1	RP11-820I16.3	1.37728	-3.21341	2.48792	0.122529	0.559648
ENSG00000251187.5	CTC-459M5.2	1.37725	-3.42426	2.34311	0.172943	0.626504
ENSG00000258763.5	RP11-110A12.2	1.37723	-3.52383	2.27844	0.174	0.62842
ENSG00000254768.5	CTD-2140G10.2	1.37706	-3.18811	1.69078	0.200873	0.658213
ENSG00000240871.4	KRTAP4-7	1.37604	-1.37591	4.80383	0.0342236	0.342178
ENSG00000248734.2	CTD-2260A17.1	1.3755	-2.79192	1.69182	0.200738	0.658213
ENSG00000237975.6	FLG-AS1	1.37449	0.708167	10.5119	0.00238122	0.0921431
ENSG00000235527.6	HIPK1-AS1	1.37216	-1.25688	7.07526	0.0111568	0.205977
ENSG00000279512.1	RP11-575M22.1	1.37201	-3.31931	0.887288	0.352788	0.801477
ENSG00000225505.1	RP11-330C7.3	1.37157	-3.60478	0.888285	0.352521	0.801425
ENSG00000135838.13	NPL	1.37135	-2.44088	2.89373	0.0966166	0.513609
ENSG00000274378.1	RP11-178C3.8	1.36963	-3.37284	1.36143	0.250682	0.706418
ENSG00000181544.13	FANCB	1.3692	1.32793	14.8271	0.000411926	0.0327731
ENSG00000266783.1	RP11-715F3.2	1.36904	-2.06573	7.53507	0.0089897	0.184452
ENSG00000234676.1	IFT74-AS1	1.36726	-3.14599	1.28829	0.263057	0.719536
ENSG00000225226.1	AC007250.4	1.36712	-0.947657	9.08029	0.00444808	0.130039
ENSG00000249306.5	LINC01411	1.36662	-1.81064	4.73116	0.0355348	0.348312
ENSG00000132437.17	DDC	1.36636	-0.775826	2.21538	0.144412	0.590964
ENSG00000270604.5	HCG17	1.36607	-1.66818	4.47381	0.0406375	0.366698
ENSG00000176754.12	LINC00303	1.36593	-2.81214	0.907843	0.34681	0.797241
ENSG00000165046.12	LETM2	1.36562	4.25865	18.6579	9.90522e-05	0.0142877
ENSG00000226644.5	RP11-128M1.1	1.36535	-3.28263	1.25007	0.272917	0.728957
ENSG00000256039.1	RP11-291B21.2	1.36291	-3.56106	0.905556	0.350275	0.799489
ENSG00000120708.16	TGFBI	1.36216	-1.38895	1.58363	0.215468	0.673094
ENSG00000272660.1	RP11-145M9.6	1.36203	-3.25496	2.03133	0.161772	0.611548
ENSG00000226413.2	OR8T1P	1.36179	-3.46165	1.00806	0.322385	0.776463
ENSG00000262343.1	RP11-353N14.3	1.36029	-3.20295	1.35511	0.251221	0.707262
ENSG00000267741.1	UBE2L4	1.36015	-2.95098	2.53047	0.142464	0.589063
ENSG00000235683.1	AC018442.1	1.36002	-3.30187	0.926105	0.342063	0.793941
ENSG00000273010.1	RP11-96K19.5	1.35866	-2.31968	3.53636	0.0672651	0.445888
ENSG00000205078.5	SYCE1L	1.35803	1.98163	3.76642	0.0592969	0.425327
ENSG00000171033.12	PKIA	1.35789	1.45416	22.7806	2.39155e-05	0.00601858
ENSG00000239246.3	RP11-464D20.2	1.357	-2.41793	3.30788	0.0763722	0.466837
ENSG00000227236.2	RP11-365D9.1	1.35664	-3.54332	0.866074	0.359897	0.805511
ENSG00000141933.9	TPGS1	1.35632	1.89108	4.52722	0.0395163	0.363787
ENSG00000272695.1	GAS6-AS2	1.35537	1.24252	8.72654	0.00521072	0.139411
ENSG00000259091.1	LINC00517	1.35514	-2.2852	2.19001	0.146671	0.593576
ENSG00000118308.15	LRMP	1.35434	0.135249	1.8828	0.177593	0.633026
ENSG00000231368.1	RPSAP40	1.35328	-3.37925	2.46956	0.170753	0.624059
ENSG00000258119.1	RP11-804F13.1	1.35314	-3.63262	1.51186	0.227207	0.683469
ENSG00000168079.16	SCARA5	1.35214	-2.10279	1.10233	0.300001	0.756107
ENSG00000173915.13	USMG5	1.35187	7.13974	5.76483	0.0210451	0.275454
ENSG00000259870.1	RP11-753A21.2	1.35186	-2.89371	1.71107	0.198246	0.655869
ENSG00000253399.1	AC078852.2	1.35169	-3.33137	1.49089	0.229727	0.685298
ENSG00000233519.1	RP11-177F11.1	1.35166	-2.9434	3.80545	0.0580515	0.421779
ENSG00000260955.2	RP11-30L15.6	1.35114	-2.60324	3.00636	0.0905702	0.4991
ENSG00000157330.9	C1orf158	1.34899	-1.53282	5.26968	0.0269709	0.307356
ENSG00000230777.1	RP11-318C24.1	1.34808	-3.28439	2.58226	0.128336	0.566685
ENSG00000206899.1	RNU6-36P	1.34787	-3.50266	1.9037	0.26762	0.723259
ENSG00000125148.6	MT2A	1.34592	8.80701	4.26443	0.0453812	0.380367
ENSG00000236263.1	RP11-263K19.6	1.34565	-0.170825	3.72025	0.060808	0.428883
ENSG00000224543.4	SNRPGP15	1.34534	-2.81269	2.29682	0.137431	0.581826
ENSG00000242482.3	RN7SL392P	1.34465	-3.53186	1.54019	0.222324	0.679189
ENSG00000207524.1	RNU6-33P	1.34307	-3.35344	1.57917	0.267624	0.723259
ENSG00000239964.3	RN7SL748P	1.34256	-3.33011	1.32628	0.256244	0.712407
ENSG00000253141.1	CTB-164N12.1	1.3422	-3.47819	1.62279	0.210569	0.668528
ENSG00000232546.1	RP11-458F8.1	1.34088	-3.19212	2.27004	0.139683	0.584501
ENSG00000174429.3	ABRA	1.34065	-2.98189	1.49002	0.229295	0.685162
ENSG00000183117.18	CSMD1	1.34025	0.106042	4.66746	0.0367293	0.352808
ENSG00000251604.1	LINC01385	1.33787	-2.5545	3.96891	0.0531406	0.408489
ENSG00000229237.2	HMGN1P37	1.33738	-1.99817	3.31871	0.075911	0.465994
ENSG00000226043.1	AP000705.7	1.33499	-2.28526	6.40549	0.0153739	0.240426
ENSG00000269902.1	RP6-99M1.3	1.33445	-2.30547	1.66255	0.205183	0.663018
ENSG00000220130.1	RP1-72A23.3	1.33437	-3.46978	2.83388	0.167835	0.62092
ENSG00000258825.1	AL133168.3	1.33369	-3.13572	2.88051	0.0973559	0.514839
ENSG00000225470.6	JPX	1.33332	3.34444	21.0484	4.28922e-05	0.0087744
ENSG00000231530.1	RP11-187A9.3	1.33313	-2.82895	2.11368	0.153718	0.601724
ENSG00000142700.11	DMRTA2	1.33239	-3.03292	0.645947	0.429032	0.854128
ENSG00000236886.2	AC007563.5	1.33191	-3.60792	0.879641	0.353878	0.801864
ENSG00000181408.3	UTS2R	1.33183	-3.64225	0.855631	0.364836	0.810281
ENSG00000254463.1	RP11-484D2.3	1.3311	-3.37889	1.03079	0.342516	0.794052
ENSG00000270739.1	RP11-608O8.2	1.33035	-2.57002	1.04548	0.312639	0.768527
ENSG00000235079.1	ZRANB2-AS1	1.3292	-2.96515	3.00507	0.0906371	0.49925
ENSG00000231355.1	AP000302.58	1.32817	-3.59393	0.987392	0.327984	0.782989
ENSG00000109163.6	GNRHR	1.32812	-2.43244	1.88693	0.177129	0.632828
ENSG00000232337.1	AC009313.2	1.32716	-3.11963	1.76533	0.191422	0.648687
ENSG00000248268.1	CTC-499J9.1	1.32695	-2.87567	3.35182	0.0745194	0.464261
ENSG00000277864.1	SCARNA15	1.32628	-3.73137	0.987215	0.353038	0.801477
ENSG00000272583.1	RP11-344P13.6	1.32624	-3.54942	0.902938	0.34863	0.798688
ENSG00000224746.1	AC015987.1	1.32566	-2.69712	2.7839	0.102955	0.527013
ENSG00000100427.15	MLC1	1.32511	-2.39069	1.00199	0.323268	0.777414
ENSG00000156398.12	SFXN2	1.32499	3.96129	16.9515	0.000184359	0.0206366
ENSG00000280068.1	RP11-91H12.1	1.32427	-3.15173	1.33853	0.254094	0.710447
ENSG00000236031.1	RP11-269F20.1	1.32281	-3.46268	0.89548	0.350076	0.799489
ENSG00000182057.4	OGFRP1	1.3219	-1.60388	4.90248	0.0325271	0.334936
ENSG00000231772.5	RP1-154K9.2	1.31969	-3.29058	0.884715	0.352954	0.801477
ENSG00000176641.10	RNF152	1.31818	1.7001	11.9311	0.0013109	0.066765
ENSG00000226535.1	RP11-417L14.1	1.31795	-2.17695	9.9544	0.0125609	0.217072
ENSG00000162981.13	FAM84A	1.31656	-1.94877	1.30079	0.260791	0.717251
ENSG00000185650.9	ZFP36L1	1.31421	7.69604	27.7114	4.96797e-06	0.00231952
ENSG00000260370.1	RP11-631M21.1	1.31355	-3.69415	1.02925	0.317423	0.772527
ENSG00000213557.4	RP11-240E2.2	1.31309	-3.09324	2.85149	0.0990006	0.518951
ENSG00000183778.17	B3GALT5	1.3126	1.81269	19.5674	7.17224e-05	0.0117824
ENSG00000189377.8	CXCL17	1.31223	-2.64759	1.75731	0.193007	0.650149
ENSG00000278419.1	RP11-298E9.7	1.31048	-3.31431	3.99253	0.126053	0.563675
ENSG00000233448.2	PMS2P9	1.31043	-1.46662	1.62863	0.209187	0.66687
ENSG00000218233.1	NEPNP	1.30977	-2.99627	0.877131	0.354558	0.801864
ENSG00000280205.1	RP11-504I13.2	1.30906	-2.73457	0.981011	0.327849	0.782814
ENSG00000224104.1	AC079809.2	1.30862	-2.9917	2.82866	0.119574	0.556821
ENSG00000214671.4	RPL6P12	1.30304	-3.17484	7.02634	0.0969057	0.514068
ENSG00000255893.1	RP11-685N10.1	1.30274	-1.82645	6.49268	0.0147391	0.234792
ENSG00000253577.1	RP11-100L22.3	1.30227	-3.41345	1.01872	0.319314	0.774315
ENSG00000164405.10	UQCRQ	1.30088	7.28802	6.75718	0.0129797	0.219949
ENSG00000236534.1	H3F3BP1	1.29983	-2.50932	1.56288	0.218442	0.675861
ENSG00000251107.1	PDCD5P2	1.29877	-2.71747	1.71966	0.197146	0.654641
ENSG00000230778.1	ANKRD63	1.29836	-3.44327	0.979237	0.330753	0.784218
ENSG00000174276.6	ZNHIT2	1.29755	2.91225	6.69091	0.0133983	0.223729
ENSG00000232530.1	RP1-102K2.6	1.29751	-0.160461	18.2887	0.000113104	0.0153964
ENSG00000279334.1	RP11-83B20.6	1.29711	-3.55415	1.3977	0.245224	0.701567
ENSG00000162975.4	KCNF1	1.29706	-0.0140296	16.6815	0.000203794	0.021716
ENSG00000091128.12	LAMB4	1.29659	-0.819453	8.66838	0.00534889	0.14101
ENSG00000236248.1	AC104389.32	1.29605	-3.68335	0.887252	0.355107	0.802339
ENSG00000257496.1	RP11-474P2.4	1.29573	-3.07107	2.1038	0.154659	0.60345
ENSG00000279834.1	RP11-775C24.4	1.29564	-3.02423	0.930227	0.341004	0.793224
ENSG00000253463.1	HMGB1P19	1.29478	-3.16533	1.59578	0.214328	0.672521
ENSG00000266941.1	AC104532.3	1.29458	-3.33869	1.03274	0.31605	0.771377
ENSG00000251258.1	RFPL4B	1.29436	-3.0123	1.03569	0.314886	0.770422
ENSG00000250699.1	AP000892.4	1.29321	-3.21868	1.08042	0.304788	0.761145
ENSG00000210195.2	MT-TT	1.29276	2.29704	18.5824	0.00010177	0.0146202
ENSG00000264743.2	DPRXP4	1.29248	-2.73024	2.96977	0.0924864	0.503148
ENSG00000257252.5	RP11-486A14.2	1.29246	-2.59972	2.04626	0.160276	0.610047
ENSG00000269072.1	CTD-3187F8.14	1.29181	-3.46772	0.896777	0.350886	0.799897
ENSG00000241693.2	RN7SL704P	1.29154	-3.61266	1.29033	0.263846	0.720123
ENSG00000238287.1	RP11-656D10.3	1.29094	-3.26984	3.95896	0.100234	0.521594
ENSG00000124449.6	IRGC	1.28992	-3.66015	0.720653	0.4063	0.836669
ENSG00000215049.3	PRDX2P1	1.28973	-3.16039	3.74447	0.0962378	0.51272
ENSG00000203808.10	BVES-AS1	1.28882	-2.36149	1.08858	0.302994	0.759557
ENSG00000267735.1	CTD-2265O21.7	1.28876	-3.54318	0.863992	0.35859	0.804286
ENSG00000283529.1	RP4-791K14.2	1.28844	-2.85248	0.850809	0.361804	0.807386
ENSG00000112303.13	VNN2	1.28787	-2.92613	0.905212	0.348662	0.798688
ENSG00000149633.11	KIAA1755	1.28772	-0.716778	4.86005	0.0332453	0.337744
ENSG00000261438.1	RP11-399O19.9	1.28769	0.461703	9.99599	0.00297438	0.104829
ENSG00000267544.1	AC007229.3	1.28705	-2.11203	3.66032	0.0628339	0.433774
ENSG00000235028.3	HMGN1P30	1.287	-1.91117	1.57486	0.21672	0.674442
ENSG00000234428.2	RP11-666F17.1	1.28682	-3.09901	1.20542	0.278746	0.734736
ENSG00000254779.4	EGLN1P1	1.2863	-3.1803	5.38347	0.118368	0.554905
ENSG00000250722.5	SEPP1	1.28609	1.69816	13.7403	0.000630443	0.0429805
ENSG00000248234.1	CTD-2108O9.4	1.28553	-3.38337	2.13524	0.170889	0.624059
ENSG00000104450.12	SPAG1	1.28545	3.2233	11.0557	0.00188968	0.0803141
ENSG00000267501.1	RP11-108P20.2	1.28527	-3.38651	0.844117	0.363679	0.80912
ENSG00000272379.1	RP1-257A7.5	1.2847	-3.14713	1.45942	0.234053	0.689566
ENSG00000204581.2	AC096670.3	1.2837	-2.28506	1.40127	0.243435	0.699268
ENSG00000257527.1	MIR3179-3	1.28159	-1.22133	3.73358	0.0603675	0.427426
ENSG00000111404.6	RERGL	1.28108	-3.82057	0.635646	0.439223	0.85929
ENSG00000227479.1	AC124861.1	1.27918	-2.96397	1.83755	0.182775	0.63771
ENSG00000249439.1	HMGN1P14	1.27858	-3.4131	1.23056	0.274386	0.730571
ENSG00000263798.1	RP11-6N17.9	1.27751	-3.27308	6.35429	0.100279	0.521594
ENSG00000271337.1	NDE1P2	1.27735	-2.94793	3.58496	0.0843711	0.485645
ENSG00000239472.3	RN7SL221P	1.27685	-2.89619	1.9684	0.168263	0.621359
ENSG00000237380.6	HOXD-AS2	1.27662	-0.700087	5.60568	0.0227797	0.28369
ENSG00000251216.1	RP11-161D15.3	1.27556	-3.32986	0.961753	0.333052	0.786977
ENSG00000260690.1	CYCSP39	1.27551	-1.60857	4.35139	0.0433413	0.374353
ENSG00000178287.17	SPAG11A	1.27538	-3.30842	1.97884	0.167775	0.62092
ENSG00000088986.10	DYNLL1	1.27484	7.47973	9.57255	0.00357825	0.116701
ENSG00000276670.1	Six3os1_7	1.27468	-3.37552	1.21032	0.283437	0.738922
ENSG00000270207.1	RP11-157E16.1	1.2742	-1.5874	4.40658	0.0420987	0.370367
ENSG00000213935.3	AC092610.12	1.27368	-2.44737	4.56791	0.0386846	0.360909
ENSG00000213280.2	RP11-212P7.1	1.27352	-2.37775	2.89072	0.0967844	0.51385
ENSG00000250484.2	RP11-728C8.1	1.27249	-3.09465	3.00985	0.157466	0.606862
ENSG00000244740.1	RP11-463H24.1	1.27229	-3.09449	2.49809	0.121789	0.559385
ENSG00000257864.1	RP11-46I1.2	1.27189	-3.484	1.65758	0.205263	0.663037
ENSG00000199509.1	RNA5SP477	1.27152	-3.09137	1.32738	0.256049	0.712105
ENSG00000262554.1	LA16c-360H6.2	1.27112	-3.04797	1.23489	0.273033	0.729048
ENSG00000267475.1	CTD-2538C1.2	1.27069	-0.525031	7.27961	0.0101316	0.19624
ENSG00000269242.1	CTD-2192J16.22	1.27016	-0.24482	1.87847	0.178081	0.63379
ENSG00000259277.1	RP13-126C7.1	1.2701	-2.88119	2.2536	0.141086	0.586039
ENSG00000255240.5	RP11-142C4.6	1.26986	-3.07837	0.765212	0.38729	0.824222
ENSG00000213522.4	RAC1P5	1.26884	-3.31744	4.17171	0.176364	0.631557
ENSG00000134363.11	FST	1.26846	-0.204412	8.15712	0.00674561	0.157786
ENSG00000261783.1	RP11-252K23.2	1.26842	-1.16304	9.98442	0.00298935	0.10492
ENSG00000271853.5	RP1-178F15.5	1.26783	-0.105149	15.1844	0.000358923	0.0300378
ENSG00000174944.8	P2RY14	1.267	-2.97458	0.625553	0.433983	0.856548
ENSG00000213779.4	RP11-452G18.1	1.26678	-3.10197	3.41748	0.103417	0.528235
ENSG00000272043.1	RP11-44N11.3	1.26651	-3.11014	1.34219	0.253456	0.709863
ENSG00000188916.8	FAM196A	1.26583	-1.68717	0.720001	0.401147	0.832887
ENSG00000213701.4	SETP22	1.26569	-3.03184	5.96131	0.0951261	0.509888
ENSG00000231607.9	DLEU2	1.26537	3.05314	20.5571	5.07891e-05	0.0095865
ENSG00000212724.3	KRTAP2-3	1.26445	4.78707	8.27552	0.00639074	0.153534
ENSG00000231920.1	NEBL-AS1	1.26401	-1.45818	7.16436	0.0106968	0.201536
ENSG00000236973.2	GAPDHP51	1.26371	-3.19691	3.22717	0.180957	0.636476
ENSG00000171189.17	GRIK1	1.26273	-0.960726	1.21996	0.275908	0.732205
ENSG00000214243.3	AC004980.10	1.26253	-3.32904	3.48405	0.134992	0.579138
ENSG00000254671.2	STT3A-AS1	1.26245	-3.27173	1.45952	0.234037	0.689566
ENSG00000277702.1	CH17-13I23.3	1.26242	-1.57649	1.39769	0.244028	0.700233
ENSG00000231969.1	AC144449.1	1.26083	-3.20917	0.894869	0.350238	0.799489
ENSG00000161634.11	DCD	1.26023	-3.51341	0.715268	0.402686	0.834353
ENSG00000214003.2	ATP5F1P3	1.26021	-3.02488	4.25569	0.106168	0.531801
ENSG00000239480.1	RP11-514P8.2	1.25979	-3.36629	1.01391	0.319966	0.774779
ENSG00000178107.2	RP11-998D10.4	1.25933	-3.36553	1.36792	0.250218	0.706137
ENSG00000178381.11	ZFAND2A	1.2591	3.67447	10.0473	0.00290894	0.103531
ENSG00000271715.1	CTD-2256P15.5	1.25752	-3.46804	0.864035	0.358578	0.804286
ENSG00000224189.6	HAGLR	1.25705	-2.56457	1.0104	0.320795	0.77547
ENSG00000225036.1	CDK4PS	1.257	-3.05001	1.52523	0.223969	0.680663
ENSG00000254242.1	RP11-1080G15.2	1.25686	-3.41691	1.336	0.254535	0.711008
ENSG00000250320.5	CTD-2269F5.1	1.25618	-3.05134	1.09863	0.300801	0.756992
ENSG00000100583.4	SAMD15	1.25558	-1.27545	2.32341	0.135237	0.579678
ENSG00000258451.1	RP11-903H12.3	1.25495	-3.39127	0.727169	0.398833	0.831016
ENSG00000154316.15	TDH	1.25458	-2.96554	0.8237	0.370421	0.813669
ENSG00000165972.12	CCDC38	1.25426	-1.48391	3.64215	0.0634627	0.435808
ENSG00000214810.4	CYCSP55	1.25406	-3.22606	2.15504	0.255018	0.711249
ENSG00000177700.5	POLR2L	1.25369	7.51419	5.74016	0.0213044	0.277317
ENSG00000225336.2	HMGB3P1	1.25291	-3.29024	3.75814	0.183747	0.639162
ENSG00000231728.3	LL0XNC01-116E7.2	1.25269	-2.68306	0.931052	0.340335	0.793093
ENSG00000265451.1	RP11-204L24.2	1.25204	-3.04366	1.52746	0.223637	0.680663
ENSG00000234327.7	AC012146.7	1.25167	2.13565	7.6911	0.00836053	0.177958
ENSG00000280744.1	LINC01173	1.25143	-2.83155	0.912546	0.346111	0.796408
ENSG00000276692.1	RP11-104G3.7	1.25136	-1.8041	1.43624	0.237738	0.693684
ENSG00000171989.5	LDHAL6B	1.25128	-3.00222	1.01175	0.320953	0.77569
ENSG00000258744.1	RP11-80A15.1	1.25088	-1.30031	6.27809	0.0163548	0.24695
ENSG00000268560.1	CTD-2332E11.2	1.2499	-3.27106	0.910136	0.345756	0.79616
ENSG00000241962.9	RP11-111H13.1	1.24957	0.759963	16.9149	0.000186877	0.0206662
ENSG00000117228.9	GBP1	1.24907	-1.5408	3.32383	0.0756939	0.465724
ENSG00000245293.2	RP11-286E11.1	1.24816	-2.18387	3.92125	0.0545233	0.412517
ENSG00000258099.1	ATXN2-AS	1.24763	-2.08354	5.56975	0.0231923	0.286411
ENSG00000152910.18	CNTNAP4	1.24656	-3.06472	0.653635	0.43041	0.854894
ENSG00000250705.1	CTC-470C15.1	1.24579	-3.35866	1.77434	0.253843	0.710192
ENSG00000229292.1	RFPL4AL1	1.24514	-3.38204	1.11439	0.297907	0.753923
ENSG00000273786.1	RP11-133K1.11	1.24452	-3.02564	2.04079	0.163013	0.613057
ENSG00000113578.17	FGF1	1.24285	0.255343	5.45794	0.0245287	0.294146
ENSG00000225868.7	AC016582.2	1.24277	-3.23717	1.54409	0.221752	0.678592
ENSG00000218792.2	HSPD1P16	1.24204	-3.03605	3.63146	0.104987	0.531282
ENSG00000240233.3	RN7SL587P	1.24095	-3.37353	1.98872	0.21866	0.675917
ENSG00000237611.2	Metazoa_SRP	1.24037	-2.54637	2.63921	0.112039	0.542537
ENSG00000251118.1	CTC-505O3.1	1.23841	-3.32518	2.63387	0.233	0.688596
ENSG00000186628.12	FSD2	1.23814	-1.30877	4.54733	0.0391027	0.362143
ENSG00000120162.9	MOB3B	1.23667	2.08524	42.0939	9.36367e-08	0.000121378
ENSG00000187193.8	MT1X	1.23619	3.88416	3.71118	0.0611099	0.429805
ENSG00000278226.1	Metazoa_SRP	1.23582	-3.304	1.98477	0.166545	0.619593
ENSG00000275319.1	Metazoa_SRP	1.2358	-3.27427	2.13402	0.151803	0.600087
ENSG00000178750.2	STX19	1.2351	-2.45042	2.5712	0.116621	0.5522
ENSG00000273703.1	HIST1H2BM	1.23441	-3.00743	1.2396	0.272134	0.72796
ENSG00000137975.7	CLCA2	1.2334	-1.22418	2.04938	0.159965	0.610017
ENSG00000174527.9	MYO1H	1.23309	-1.60148	1.33022	0.255549	0.71132
ENSG00000257614.1	RP11-116N8.2	1.23303	-3.10768	2.23779	0.142451	0.589063
ENSG00000259138.1	RP11-950C14.7	1.23294	-3.1277	2.04303	0.161212	0.611548
ENSG00000231296.1	RP1-39G22.4	1.23244	-3.30019	1.16827	0.286172	0.740936
ENSG00000251434.1	RP11-315A17.1	1.23181	-3.16423	4.55987	0.0873283	0.492648
ENSG00000276390.1	RP1-197B17.5	1.23158	0.594722	8.62922	0.00544413	0.141216
ENSG00000232725.1	U52111.14	1.23121	-3.19376	1.49969	0.227818	0.683977
ENSG00000258717.1	RP11-566J3.2	1.23077	-2.99693	1.59731	0.214791	0.672621
ENSG00000253783.1	CTD-2534J5.1	1.22967	-3.30278	1.20346	0.279132	0.734989
ENSG00000240935.6	PLGLA	1.22945	-3.13065	2.98048	0.121673	0.559385
ENSG00000262302.1	RP1-4G17.5	1.22853	-1.7182	1.81303	0.185657	0.641328
ENSG00000256293.2	RP11-114F3.2	1.22765	-3.2075	3.18956	0.152769	0.600655
ENSG00000253785.1	CTC-308K20.3	1.22762	-2.84832	4.26606	0.101324	0.524184
ENSG00000279795.1	RP11-586K12.1	1.22706	-2.30219	3.94622	0.0537941	0.410314
ENSG00000267138.1	AC005954.3	1.22644	-3.05143	1.86379	0.179748	0.635371
ENSG00000266368.1	RP11-1096G20.5	1.22591	-2.56375	2.40781	0.128537	0.567217
ENSG00000235530.6	AC087294.2	1.22567	-1.98099	2.89671	0.0964512	0.513192
ENSG00000135074.15	ADAM19	1.22513	7.15255	15.1294	0.000366598	0.030327
ENSG00000259527.2	LINC00052	1.22423	-3.02243	0.822626	0.370225	0.813483
ENSG00000223498.1	RP11-716A19.3	1.22388	-3.56181	0.864967	0.360199	0.805833
ENSG00000270469.1	RP11-411B10.8	1.22381	-2.95927	2.02381	0.162532	0.612523
ENSG00000212769.5	HMGN2P8	1.22374	-3.18342	2.4439	0.125788	0.563675
ENSG00000258699.1	RP11-356K23.2	1.22326	-3.56269	0.756962	0.390317	0.82598
ENSG00000232117.1	LINC00384	1.22284	-2.04264	0.910562	0.345645	0.796109
ENSG00000224908.1	TIMM8BP2	1.2227	0.719529	1.88401	0.177458	0.632991
ENSG00000274191.1	RP11-324E6.10	1.22187	-2.83628	1.46465	0.233792	0.689141
ENSG00000230228.2	RP11-4M23.4	1.22168	-2.22421	6.23381	0.0167113	0.248943
ENSG00000244468.1	RP11-206M11.7	1.22102	-1.68353	6.64406	0.013703	0.225841
ENSG00000259224.2	SLC35G6	1.21986	-2.88913	1.02119	0.318255	0.773438
ENSG00000248757.2	CTD-2193G5.1	1.21814	-3.36106	1.10391	0.300741	0.756992
ENSG00000256940.1	RP11-783K16.5	1.21807	0.972202	4.22972	0.0462245	0.382594
ENSG00000235779.7	AC079779.5	1.21719	-2.36889	0.994547	0.324574	0.778609
ENSG00000282206.1	RP11-141C7.5	1.21686	-3.12268	1.46554	0.233091	0.688596
ENSG00000187893.10	CXXC1P1	1.21635	-2.1466	4.0194	0.0517175	0.404733
ENSG00000238804.1	snoU13	1.21337	-3.40111	1.50942	0.227575	0.683809
ENSG00000267394.1	CTB-175E5.7	1.21126	-2.38057	2.37083	0.131424	0.572342
ENSG00000262664.2	OVCA2	1.21093	4.36425	6.80446	0.0126897	0.217852
ENSG00000267332.1	BOLA3P2	1.2103	-3.5871	1.34093	0.253675	0.710058
ENSG00000168263.8	KCNV2	1.209	-2.1539	2.59618	0.114914	0.548815
ENSG00000249014.2	HMGN2P4	1.20833	-3.26125	3.45148	0.129034	0.568421
ENSG00000164125.15	FAM198B	1.20815	2.13025	19.9498	6.27213e-05	0.0107
ENSG00000254109.5	RBPMS-AS1	1.20795	-1.41905	9.37002	0.00391197	0.121979
ENSG00000171483.13	SSX6	1.20791	-3.39359	1.34147	0.255517	0.71132
ENSG00000253302.1	STAU2-AS1	1.20762	-2.03888	3.77909	0.0588894	0.423947
ENSG00000274928.6	KRT89P	1.20662	-3.17059	0.783263	0.381386	0.820039
ENSG00000162367.11	TAL1	1.20593	-1.22055	3.56251	0.0663023	0.442731
ENSG00000265139.1	RP11-227G15.2	1.20592	-3.54079	1.20596	0.278641	0.734568
ENSG00000277701.4	RP11-734K23.9	1.20512	0.979769	2.0742	0.157519	0.606862
ENSG00000235804.2	RP4-535B20.2	1.2051	-3.42239	0.886755	0.351959	0.800932
ENSG00000215695.1	RSC1A1	1.20478	-0.874097	3.73019	0.0604791	0.427576
ENSG00000270806.1	C17orf50	1.20379	-3.35023	0.698796	0.408502	0.838265
ENSG00000221545.1	MIR1255B2	1.20296	-3.46129	0.806908	0.374363	0.816308
ENSG00000260273.1	RP11-425D10.10	1.20272	-2.85302	1.35416	0.251385	0.707474
ENSG00000199683.1	RN7SKP185	1.20266	-3.59975	1.84628	0.222233	0.679189
ENSG00000244541.5	LINC01213	1.2023	-3.63038	0.673636	0.417981	0.844678
ENSG00000137310.11	TCF19	1.20198	4.35685	7.31259	0.00997588	0.195066
ENSG00000258454.1	RP11-361H10.3	1.20186	-2.72101	3.21008	0.0806845	0.477486
ENSG00000213128.3	RPL32P31	1.20059	-3.16744	3.47237	0.105464	0.531352
ENSG00000224669.1	RP11-561N12.1	1.20045	-3.32256	2.59432	0.223516	0.680619
ENSG00000163273.3	NPPC	1.20041	-1.96216	3.77978	0.0588671	0.423947
ENSG00000240309.1	MTCO1P6	1.19992	-3.23701	1.47841	0.231648	0.687481
ENSG00000278642.1	RP11-159D12.11	1.19903	-3.18151	1.61134	0.212833	0.671018
ENSG00000225091.3	SNORA71A	1.1986	-2.61203	2.98741	0.091557	0.50116
ENSG00000204779.2	FOXD4L5	1.1982	-0.868145	6.13346	0.0175505	0.253052
ENSG00000229919.3	TCEB1P3	1.19808	-3.44532	2.04483	0.275438	0.731779
ENSG00000224959.1	AC017002.2	1.19745	-2.67359	2.11227	0.153853	0.601974
ENSG00000101134.11	DOK5	1.19735	-2.88058	0.780496	0.382221	0.820808
ENSG00000213854.3	CNN2P6	1.19721	-2.63892	10.5672	0.0146568	0.234219
ENSG00000232702.3	RP3-437C15.1	1.1963	-3.47352	6.12159	0.191561	0.648687
ENSG00000136867.10	SLC31A2	1.19572	2.73637	33.3922	9.39213e-07	0.000709086
ENSG00000147669.10	POLR2K	1.19552	6.03703	12.8691	0.000893469	0.0527519
ENSG00000170906.15	NDUFA3	1.19537	6.28832	6.93643	0.0119162	0.212784
ENSG00000210154.1	MT-TD	1.19483	1.63808	11.9567	0.00129712	0.0663214
ENSG00000204655.11	MOG	1.19447	-1.00773	10.9785	0.00195237	0.0817986
ENSG00000183036.10	PCP4	1.19362	-2.94047	0.920617	0.344015	0.795174
ENSG00000148704.12	VAX1	1.19349	-2.39995	1.37696	0.248045	0.703962
ENSG00000255689.1	RP11-136I14.5	1.1934	-2.21064	2.91382	0.0955057	0.510765
ENSG00000266392.1	MIR4740	1.19329	-3.76236	0.758599	0.393019	0.827698
ENSG00000226754.1	RP5-1024G6.5	1.19241	-1.78236	6.01295	0.0186187	0.259289
ENSG00000265935.1	RP11-277J6.3	1.192	-3.47579	1.04229	0.31337	0.769523
ENSG00000273384.1	RP5-1098D14.1	1.19111	-3.24605	1.3019	0.261127	0.717291
ENSG00000253712.1	RP11-697M17.2	1.1904	-2.75565	4.46862	0.0407483	0.366987
ENSG00000268723.1	CTC-444N24.9	1.19005	-3.47089	2.35701	0.259994	0.716559
ENSG00000279314.1	RP1-257C22.2	1.18982	-2.63585	2.50067	0.122226	0.559567
ENSG00000282840.1	GS1-590J6.3	1.18887	-2.94091	1.80571	0.186529	0.641783
ENSG00000164045.11	CDC25A	1.18876	4.1603	6.38621	0.0155182	0.241444
ENSG00000154537.4	FAM27C	1.18836	0.293981	5.91605	0.0195284	0.266108
ENSG00000236391.3	AC092573.2	1.18821	-3.61392	0.814371	0.37532	0.816545
ENSG00000101230.5	ISM1	1.18812	-0.667293	8.96806	0.00467629	0.133161
ENSG00000268592.3	RAET1E-AS1	1.18788	-2.61285	2.44617	0.125619	0.563675
ENSG00000269971.1	RP3-426I6.5	1.18769	-3.56131	0.78817	0.380333	0.819457
ENSG00000125144.13	MT1G	1.18768	-2.09529	3.19707	0.081278	0.479176
ENSG00000147889.17	CDKN2A	1.18621	4.4749	11.8291	0.00136743	0.0676019
ENSG00000241990.5	PRR34-AS1	1.18442	2.59981	3.38827	0.07302	0.460957
ENSG00000221879.3	MRPS21P3	1.18438	-3.4307	1.71231	0.325925	0.780636
ENSG00000272755.1	RP11-326G21.1	1.18432	-1.38972	9.04457	0.00451941	0.130647
ENSG00000182010.10	RTKN2	1.18395	2.87902	18.1177	0.000120312	0.01611
ENSG00000267505.1	CTC-296K1.3	1.18374	-2.63341	2.31426	0.135987	0.580819
ENSG00000164089.8	ETNPPL	1.18374	-3.16279	2.32619	0.186949	0.642672
ENSG00000148702.14	HABP2	1.18295	-1.86428	1.52511	0.223987	0.680663
ENSG00000278763.1	FAM27B	1.18284	-2.32327	0.741873	0.394149	0.828673
ENSG00000196581.10	AJAP1	1.18257	-1.55937	0.829772	0.367746	0.812522
ENSG00000114455.13	HHLA2	1.18234	4.17569	14.2044	0.000525029	0.0380984
ENSG00000274605.1	RP11-12G12.7	1.18182	3.63784	20.2888	5.57359e-05	0.0100905
ENSG00000276965.1	TUG1_3	1.18164	-1.54817	0.549765	0.462706	0.873425
ENSG00000204682.5	CASC10	1.18023	2.55722	38.7167	2.21982e-07	0.0002188
ENSG00000215246.5	RP11-43F13.3	1.18006	0.0671429	17.4415	0.000153909	0.0186393
ENSG00000118523.5	CTGF	1.18002	3.11016	8.32064	0.00626078	0.151643
ENSG00000155833.14	CYLC2	1.17988	-1.89335	3.97909	0.0528504	0.407965
ENSG00000019549.8	SNAI2	1.17933	-0.354085	14.9159	0.000508598	0.0374133
ENSG00000281195.1	ZNF638-IT1	1.17925	-2.13281	1.05485	0.310507	0.766312
ENSG00000123570.3	RAB9B	1.17888	-1.66278	2.90376	0.09606	0.512159
ENSG00000254303.1	RP11-398G24.2	1.17769	-2.90803	1.51532	0.225453	0.681459
ENSG00000134538.2	SLCO1B1	1.17746	-2.23078	3.06836	0.0874248	0.492879
ENSG00000274026.1	FAM27E3	1.17695	0.917622	6.18113	0.0171463	0.251517
ENSG00000211448.11	DIO2	1.17606	-0.627292	2.42918	0.126901	0.564352
ENSG00000228829.1	AC005077.5	1.17349	-3.69518	0.849325	0.393421	0.82805
ENSG00000171462.14	DLK2	1.17289	2.54892	7.78187	0.00801628	0.174639
ENSG00000256268.1	RP11-221N13.3	1.17246	1.54751	23.5966	1.82733e-05	0.00527368
ENSG00000250754.5	RP11-386B13.3	1.17008	-2.84138	1.20527	0.278777	0.734744
ENSG00000253775.1	AC100802.3	1.16972	-2.99598	1.38881	0.245506	0.701953
ENSG00000129514.5	FOXA1	1.16968	0.965118	14.9567	0.000391816	0.0316701
ENSG00000275084.3	SNORD91B	1.1696	-3.54402	0.693067	0.410871	0.840372
ENSG00000047621.11	C12orf4	1.16952	3.59411	22.579	2.55748e-05	0.00621572
ENSG00000250328.5	MGC32805	1.16882	4.03	5.55832	0.0233253	0.287114
ENSG00000249293.1	CTC-575I10.1	1.1678	-3.48318	0.792147	0.378725	0.818569
ENSG00000203387.2	AC074019.2	1.166	-2.37361	5.69861	0.0257842	0.300271
ENSG00000203876.9	ADD3-AS1	1.1657	-0.692901	6.04083	0.0183655	0.258454
ENSG00000198843.12	SELT	1.16567	6.93799	29.1737	3.19138e-06	0.0016412
ENSG00000274641.1	HIST1H2BO	1.16556	-2.34239	1.66116	0.204785	0.662767
ENSG00000106689.10	LHX2	1.16516	2.57155	15.5977	0.000306463	0.027655
ENSG00000272002.1	RP11-557L19.1	1.16454	-2.60106	3.1836	0.0818983	0.480714
ENSG00000213386.3	RP11-779O18.2	1.16402	-2.78708	3.57579	0.0658193	0.442054
ENSG00000023572.8	GLRX2	1.16366	3.64224	6.89086	0.0121774	0.214231
ENSG00000228265.5	RALY-AS1	1.16357	0.275169	7.70948	0.00828954	0.177624
ENSG00000226025.9	LGALS17A	1.16355	-1.9127	1.02083	0.318341	0.773541
ENSG00000240122.1	FABP5P11	1.16334	-3.20549	1.35259	0.265807	0.721526
ENSG00000226196.1	GAPDHP75	1.16266	-3.41924	0.710114	0.404371	0.83588
ENSG00000255863.2	AC073610.5	1.16262	-0.0903077	3.02063	0.0898351	0.49831
ENSG00000228793.1	RP1-223B1.1	1.16239	-3.03764	1.30502	0.260028	0.716559
ENSG00000263080.1	RP11-485G7.5	1.16182	-2.29242	4.23287	0.0461473	0.382594
ENSG00000271057.1	RP11-747H12.7	1.16173	-3.6458	1.04372	0.348107	0.798294
ENSG00000269226.7	RP11-722G7.1	1.16106	-0.830853	17.2472	0.000165295	0.0195511
ENSG00000175602.3	CCDC85B	1.16092	6.02064	3.74897	0.0598631	0.426235
ENSG00000198258.10	UBL5	1.16078	6.99206	6.02962	0.0184668	0.258619
ENSG00000080503.21	SMARCA2	1.16056	3.7027	13.5304	0.000685249	0.0448565
ENSG00000259230.1	CTD-2555C10.3	1.15927	1.1456	6.90863	0.0120749	0.214018
ENSG00000273160.1	RP11-104L21.3	1.15889	-2.87734	2.52508	0.119851	0.557028
ENSG00000223611.5	SUPT20HL2	1.1588	-3.08581	0.659945	0.422171	0.848429
ENSG00000269332.5	GOLGA2P9	1.15798	-2.87583	1.34199	0.25349	0.709875
ENSG00000165891.15	E2F7	1.15736	4.86949	15.4469	0.000324597	0.0284395
ENSG00000235076.2	GAPDHP52	1.15719	-3.0714	1.31669	0.257943	0.714073
ENSG00000261864.1	RP11-67A1.2	1.15592	-3.22831	3.95176	0.140687	0.585721
ENSG00000213787.3	RPL7AP38	1.15584	-3.14324	3.60387	0.145065	0.591589
ENSG00000249174.1	RP11-124N3.3	1.15375	-2.85765	4.05635	0.0507028	0.399976
ENSG00000279144.1	RP11-894J14.2	1.15355	-3.07103	1.46875	0.232589	0.68811
ENSG00000233047.6	RP11-24P14.1	1.1535	-2.51061	1.2103	0.277789	0.733702
ENSG00000278732.1	Metazoa_SRP	1.15335	-3.35861	2.027	0.162209	0.612351
ENSG00000260192.1	RP11-756H20.1	1.15296	-3.45216	0.644136	0.427292	0.852682
ENSG00000248008.2	NRAV	1.15258	3.17928	9.1449	0.00432211	0.127986
ENSG00000100399.15	CHADL	1.15225	-1.79612	2.93614	0.094288	0.507773
ENSG00000267201.1	AC005624.2	1.15177	-2.17032	2.07399	0.15754	0.606862
ENSG00000233846.2	RP11-307L3.2	1.15165	-2.99654	1.36309	0.249852	0.705985
ENSG00000228546.2	CTA-313A17.3	1.15108	0.358322	11.5832	0.00151454	0.0708224
ENSG00000105509.10	HAS1	1.15012	-3.0615	0.571088	0.456787	0.870056
ENSG00000258073.1	RP11-1079J22.1	1.14993	-3.61424	0.955994	0.423589	0.849624
ENSG00000231804.1	RP11-317B17.3	1.14992	-3.52138	0.679475	0.414998	0.843201
ENSG00000212722.7	KRTAP4-9	1.14933	-2.42299	3.00078	0.0908598	0.499778
ENSG00000212195.2	U3	1.14879	-3.21932	1.61152	0.211548	0.670229
ENSG00000136535.14	TBR1	1.14869	-1.03849	2.88351	0.0971875	0.514352
ENSG00000257802.1	RP11-2H8.4	1.14868	-3.4286	0.676088	0.415768	0.843533
ENSG00000140368.12	PSTPIP1	1.14868	-2.03077	1.86544	0.17956	0.635074
ENSG00000146592.16	CREB5	1.14821	0.967869	8.88105	0.00486178	0.136057
ENSG00000166801.15	FAM111A	1.14814	4.56893	10.1316	0.00280465	0.101131
ENSG00000217643.1	PTGES3P2	1.14803	-2.985	2.00882	0.164059	0.614783
ENSG00000082293.12	COL19A1	1.14795	-1.66741	3.59106	0.0652684	0.440609
ENSG00000205045.8	SLFN12L	1.14628	-0.463463	4.10347	0.0494402	0.394929
ENSG00000243916.1	RP11-6K23.1	1.14606	-3.0371	6.47542	0.0744137	0.464173
ENSG00000273420.1	CTD-2540B15.13	1.146	2.33585	5.1484	0.0286828	0.316499
ENSG00000279692.1	RP11-1055B8.1	1.1456	-1.82082	4.32872	0.0438632	0.376407
ENSG00000234513.1	AC073072.7	1.14541	-2.40513	1.6495	0.206349	0.664165
ENSG00000111713.2	GYS2	1.14493	-1.3758	13.9854	0.000572238	0.0405295
ENSG00000258308.5	RP11-554E23.2	1.14468	-3.43144	0.87846	0.354197	0.801864
ENSG00000248762.2	RP11-31K23.2	1.14461	-3.08791	1.23787	0.272463	0.728302
ENSG00000163191.5	S100A11	1.1446	8.38663	20.4448	5.28005e-05	0.00975819
ENSG00000263718.2	RP11-285E9.6	1.14348	-2.55626	1.39237	0.244913	0.701147
ENSG00000232310.6	RP11-557H15.4	1.1431	-2.95717	2.81177	0.12317	0.560427
ENSG00000280164.1	CH507-254M2.3	1.14264	-0.698922	8.24046	0.0064937	0.154522
ENSG00000280275.1	RP3-428A13.2	1.14224	-2.02022	2.97631	0.092141	0.502455
ENSG00000123080.10	CDKN2C	1.14214	3.2279	7.10957	0.0109772	0.204553
ENSG00000227449.8	RP11-111F5.5	1.14189	1.1516	1.43849	0.237376	0.693254
ENSG00000275236.1	AC009120.11	1.14109	-2.3494	6.45905	0.0182812	0.25777
ENSG00000173141.4	MRPL57	1.14083	5.38	9.45922	0.0037611	0.120125
ENSG00000253563.2	NKX2-1-AS1	1.14062	-3.56226	0.629992	0.436975	0.858222
ENSG00000156755.10	IGKV1OR-2	1.1405	-1.30951	2.76717	0.103962	0.529071
ENSG00000238168.5	RP11-686G8.1	1.13982	-3.26204	2.14757	0.201234	0.658652
ENSG00000177875.4	CCDC184	1.13933	-2.52188	1.21932	0.276554	0.73291
ENSG00000260161.1	MTCYBP28	1.13933	-3.62842	0.669915	0.421715	0.848038
ENSG00000101084.16	C20orf24	1.13928	6.1189	10.6546	0.00224034	0.0889221
ENSG00000233250.1	RP3-339A18.6	1.13885	-3.18425	1.61186	0.2115	0.670229
ENSG00000117400.15	MPL	1.1384	-2.07872	3.15845	0.0830701	0.483302
ENSG00000111341.9	MGP	1.1381	-1.74354	3.48478	0.0692105	0.451608
ENSG00000220370.1	RP3-399J4.2	1.13738	-3.36122	1.94987	0.265579	0.721526
ENSG00000175065.11	DSG4	1.13718	-2.53576	0.611025	0.439754	0.859913
ENSG00000251687.1	RP11-181K12.2	1.13698	4.29781	6.78584	0.0128031	0.218594
ENSG00000187624.8	C17orf97	1.13648	0.338123	5.9781	0.0189405	0.26114
ENSG00000217555.12	CKLF	1.13645	4.2861	10.1319	0.00280424	0.101131
ENSG00000277368.1	RP11-380N8.7	1.13639	-2.68703	2.52556	0.119817	0.557028
ENSG00000163564.14	PYHIN1	1.13575	-1.48692	4.9427	0.0318618	0.331842
ENSG00000202079.1	Y_RNA	1.13535	-3.47824	0.721606	0.400627	0.832511
ENSG00000276603.1	RP11-425M5.7	1.13499	-3.03303	1.24282	0.271522	0.72753
ENSG00000236308.1	RP11-316M21.7	1.13304	-2.24895	3.81872	0.0576347	0.420487
ENSG00000252677.1	SNORA81	1.13254	-3.58859	0.619317	0.444312	0.862424
ENSG00000126861.4	OMG	1.13224	-2.65591	0.404455	0.52901	0.905767
ENSG00000279276.1	CTA-345G4.1	1.13202	-2.03753	4.60088	0.0380248	0.358129
ENSG00000184669.7	OR7E14P	1.1318	0.321526	15.7781	0.000286159	0.0271296
ENSG00000150637.8	CD226	1.13107	0.571651	4.83479	0.0336811	0.339528
ENSG00000273240.1	RP11-455J20.3	1.13079	-2.54915	3.66892	0.0625385	0.432857
ENSG00000252213.1	SNORA74	1.13042	-3.56349	0.803038	0.377012	0.817419
ENSG00000105810.9	CDK6	1.13026	6.82303	22.5068	2.61983e-05	0.0062866
ENSG00000130311.10	DDA1	1.12999	6.14395	28.4722	3.94128e-06	0.00199789
ENSG00000224011.1	AC111155.1	1.12993	-1.34569	2.12862	0.152309	0.600503
ENSG00000224237.1	MINOS1P3	1.1295	-0.351483	6.96146	0.0117753	0.211669
ENSG00000240058.3	ARGFXP1	1.12934	-3.30412	1.11973	0.296268	0.751992
ENSG00000100290.2	BIK	1.12889	4.88437	16.2064	0.000243434	0.0245398
ENSG00000272250.1	RP11-346C20.4	1.12872	-3.48413	1.15987	0.288396	0.743278
ENSG00000253582.1	RP11-649G15.2	1.12852	-3.06213	1.935	0.171832	0.625161
ENSG00000259746.1	HSPE1P3	1.12812	6.09182	5.14775	0.0286923	0.316499
ENSG00000240972.1	MIF	1.12784	9.0275	4.96192	0.0315492	0.330604
ENSG00000272823.1	RP11-295M18.6	1.12767	-3.54463	0.676721	0.416389	0.843888
ENSG00000138615.5	CILP	1.12766	-2.06752	1.32231	0.257484	0.713683
ENSG00000263400.6	TMEM220-AS1	1.12692	-2.55237	3.51298	0.0681392	0.448452
ENSG00000248601.1	RP11-310I9.1	1.12687	-3.47987	0.750849	0.426202	0.851824
ENSG00000261071.1	RP1-223E5.4	1.12684	-2.34199	2.55045	0.118062	0.554318
ENSG00000184986.10	TMEM121	1.1264	1.19209	5.62215	0.0225932	0.283086
ENSG00000180015.12	RP11-756P10.3	1.12623	1.05438	7.11022	0.0109738	0.204553
ENSG00000228415.3	PTMAP1	1.12502	-3.20914	3.45071	0.13125	0.572076
ENSG00000229774.1	AC018866.1	1.1249	-2.9737	1.60918	0.211874	0.670702
ENSG00000263278.2	CH17-351M24.1	1.1237	-2.52533	0.802274	0.375725	0.816822
ENSG00000276168.1	RN7SL1	1.12357	4.25519	1.05101	0.311379	0.767054
ENSG00000242028.6	HYPK	1.12328	5.39464	6.27424	0.0163854	0.247021
ENSG00000119013.8	NDUFB3	1.12307	6.25033	8.48636	0.00580713	0.14548
ENSG00000213886.3	UBD	1.12246	-3.19217	1.62502	0.209682	0.667895
ENSG00000262777.1	RP11-818O24.3	1.12188	-2.66533	1.57608	0.216545	0.674201
ENSG00000119705.9	SLIRP	1.12176	6.7103	5.26713	0.0270057	0.307415
ENSG00000177556.11	ATOX1	1.12145	5.86548	6.84322	0.0124571	0.216481
ENSG00000244617.2	ASPRV1	1.12084	-0.267969	18.6592	9.90082e-05	0.0142877
ENSG00000228118.3	MYL6P5	1.12056	-3.08543	2.03781	0.202333	0.659887
ENSG00000177776.8	RPS2P2	1.11964	-2.97086	3.8935	0.0901915	0.498689
ENSG00000105967.15	TFEC	1.1196	0.0707879	2.95865	0.093078	0.504267
ENSG00000184304.14	PRKD1	1.11958	-2.69871	1.95991	0.169162	0.622367
ENSG00000232192.1	RP11-62I21.1	1.11781	-2.92054	1.6308	0.208889	0.666566
ENSG00000228251.1	AC012442.6	1.11771	-1.58217	8.46889	0.00585326	0.145957
ENSG00000279908.1	RP11-325I22.3	1.11644	-3.13141	0.735338	0.397663	0.830101
ENSG00000187534.6	PRR13P5	1.11638	3.14716	3.65456	0.0630322	0.434467
ENSG00000218823.1	PAPOLB	1.11605	-2.69662	0.57223	0.453766	0.868695
ENSG00000274002.1	RP11-66N24.6	1.11585	-3.42061	0.648712	0.425292	0.851016
ENSG00000198832.10	SELM	1.11572	5.39074	10.9448	0.00198036	0.0826718
ENSG00000100228.12	RAB36	1.11566	2.26284	8.04002	0.00711736	0.162981
ENSG00000172155.9	LCE1D	1.11499	-3.68457	1.29289	0.385165	0.823274
ENSG00000229983.1	RP11-15I11.2	1.11455	-0.807401	7.41049	0.00952837	0.190053
ENSG00000136367.13	ZFHX2	1.11446	0.994914	7.062	0.011227	0.206735
ENSG00000113905.4	HRG	1.11405	1.75929	1.40767	0.242379	0.698438
ENSG00000248588.1	CTC-458G6.4	1.11365	-2.31211	3.75369	0.0597092	0.426209
ENSG00000233158.1	RPS24P6	1.11354	-3.20525	2.31096	0.169067	0.622332
ENSG00000270681.1	RP11-372K14.2	1.11214	-2.40362	2.58381	0.115756	0.550329
ENSG00000155849.15	ELMO1	1.11058	-0.48289	4.63587	0.0373379	0.355107
ENSG00000204802.3	RP11-111F5.4	1.11037	0.183214	1.5932	0.214113	0.672353
ENSG00000275143.1	SCARNA16	1.10953	-2.71335	1.05293	0.310942	0.766852
ENSG00000154864.11	PIEZO2	1.10936	-2.50741	1.49011	0.229282	0.685162
ENSG00000175097.7	RAG2	1.1091	-3.0499	0.526161	0.474167	0.879831
ENSG00000241468.7	ATP5J2	1.10863	7.04801	6.51739	0.0145645	0.233479
ENSG00000186395.7	KRT10	1.10702	4.74614	13.5563	0.000678231	0.0446333
ENSG00000279122.1	RP11-394B2.3	1.10647	-3.11019	4.51179	0.155235	0.603919
ENSG00000244245.1	RP11-120B7.1	1.10645	-2.53381	2.41175	0.128233	0.566568
ENSG00000227586.5	RP11-162A23.5	1.10616	-0.659901	2.41297	0.12814	0.566534
ENSG00000235180.1	LINC00601	1.10561	-3.29866	0.628312	0.432609	0.855836
ENSG00000250471.2	GMPSP1	1.10553	2.35886	0.722765	0.400253	0.832117
ENSG00000252139.1	SCARNA18	1.10537	-3.66905	1.01013	0.321896	0.776332
ENSG00000120694.19	HSPH1	1.10388	6.64035	2.92398	0.0949491	0.509683
ENSG00000207395.1	Y_RNA	1.10266	-1.22157	1.65926	0.205039	0.663018
ENSG00000243978.8	RGAG1	1.10265	-0.858953	4.49095	0.0402739	0.366114
ENSG00000259756.1	RP11-625H11.2	1.10251	-2.62426	3.09221	0.0862472	0.490763
ENSG00000181472.4	ZBTB2	1.10187	3.37509	11.0958	0.00185796	0.0795257
ENSG00000132432.13	SEC61G	1.10184	6.47246	7.83293	0.00782928	0.172551
ENSG00000273454.1	RP11-797D24.3	1.10183	-2.96025	1.03036	0.316119	0.771377
ENSG00000183779.6	ZNF703	1.10149	1.64093	7.62097	0.00863727	0.180924
ENSG00000143278.3	F13B	1.10053	-3.36057	0.459842	0.50267	0.893624
ENSG00000231477.2	CTB-187M2.1	1.10034	-3.62696	0.631993	0.432081	0.855655
ENSG00000275337.1	RN7SL680P	1.09967	-3.67389	1.08993	0.375095	0.816522
ENSG00000255327.1	RP11-555G19.1	1.0996	-3.60373	0.583413	0.451284	0.867096
ENSG00000280414.1	RP11-572N21.1	1.09956	-3.05221	0.557011	0.460542	0.872174
ENSG00000279372.1	RP11-1182P23.5	1.09895	-2.85216	1.60553	0.212382	0.670895
ENSG00000267069.1	RP11-64C12.8	1.09861	-2.9912	0.881662	0.353331	0.801688
ENSG00000236148.5	RPL23AP37	1.09856	-2.53576	4.6128	0.0377892	0.357123
ENSG00000276669.1	Metazoa_SRP	1.09827	-2.95857	1.59121	0.214394	0.672522
ENSG00000163982.5	OTOP1	1.09798	-3.31512	0.547907	0.4638	0.874189
ENSG00000224802.2	TUBB4BP2	1.09749	-2.99054	0.808213	0.374406	0.816308
ENSG00000124731.12	TREM1	1.09638	-3.07988	0.876033	0.3553	0.802339
ENSG00000144043.11	TEX261	1.09627	5.63497	17.256	0.000164761	0.0195511
ENSG00000215296.10	TMCO5B	1.09564	-2.94961	4.2534	0.118987	0.555646
ENSG00000235027.1	AC068580.6	1.09537	-1.23643	5.61122	0.0227168	0.283675
ENSG00000243020.1	RPL7P39	1.0946	-2.99784	2.96881	0.143755	0.590761
ENSG00000283512.1	CTD-2547E10.6	1.09436	-3.35222	2.346	0.185954	0.641446
ENSG00000187608.8	ISG15	1.09392	7.70512	7.24064	0.0103191	0.197953
ENSG00000216101.3	MIR877	1.0934	-3.73113	0.964893	0.335233	0.789605
ENSG00000123569.8	H2BFWT	1.09246	-3.65522	0.572261	0.45633	0.869775
ENSG00000270188.1	MTRNR2L11	1.09222	-2.09483	5.85715	0.0201047	0.269511
ENSG00000259580.1	RP11-37C7.1	1.09128	-3.48862	1.1497	0.326723	0.781368
ENSG00000275302.1	CCL4	1.09124	-3.47055	0.754998	0.391498	0.827196
ENSG00000277986.1	U4	1.09117	-3.39795	1.86967	0.179079	0.634689
ENSG00000267080.5	ASB16-AS1	1.09106	3.3906	12.8032	0.000917579	0.0534636
ENSG00000136999.4	NOV	1.09079	-1.19725	2.31881	0.135614	0.580332
ENSG00000172824.14	CES4A	1.08894	-1.30097	5.31086	0.026415	0.304618
ENSG00000269483.2	LLNLF-191C12.1	1.08847	-2.52448	2.38703	0.13015	0.570626
ENSG00000137210.13	TMEM14B	1.08844	5.72678	11.9605	0.00129506	0.0663214
ENSG00000234393.1	RP11-211N11.5	1.08765	-2.7462	1.08673	0.3034	0.760081
ENSG00000103254.9	FAM173A	1.08755	3.85438	5.6052	0.0227852	0.28369
ENSG00000268034.1	AC005795.1	1.08738	-2.49154	2.98931	0.0914575	0.501101
ENSG00000233008.5	RP11-475O6.1	1.08528	-1.23463	2.67163	0.109927	0.538911
ENSG00000269058.5	CALR3	1.08522	-3.28623	0.750217	0.391935	0.827357
ENSG00000161677.11	JOSD2	1.08352	3.81535	3.24406	0.0791561	0.473735
ENSG00000237425.1	RPSAP2	1.08317	-2.85548	2.67489	0.133503	0.576198
ENSG00000143158.10	MPC2	1.08197	5.33719	19.3954	7.62054e-05	0.0121259
ENSG00000256453.1	DND1	1.08148	-2.91717	6.93934	0.0844359	0.485682
ENSG00000214940.8	NPIPA8	1.08147	1.06536	1.0621	0.308873	0.765045
ENSG00000232112.3	TMA7	1.08112	7.23476	4.21025	0.0467051	0.384699
ENSG00000115738.9	ID2	1.08107	6.02493	30.0079	2.49035e-06	0.00144865
ENSG00000278007.1	Metazoa_SRP	1.08061	-3.10801	1.68131	0.202114	0.6597
ENSG00000254734.1	CTD-3138F19.1	1.07999	-3.45576	3.80499	0.261151	0.717291
ENSG00000264050.1	RP11-22N12.2	1.07998	-3.36409	0.703943	0.40726	0.836962
ENSG00000269721.1	RPL23AP51	1.07962	-2.90019	1.31218	0.258747	0.715097
ENSG00000244691.1	RPL10AP1	1.07803	-2.6851	2.42457	0.127252	0.564781
ENSG00000278733.1	RP11-425D17.1	1.07776	-3.56802	0.749761	0.392077	0.827434
ENSG00000151322.18	NPAS3	1.07735	-2.07882	3.79822	0.0747025	0.464635
ENSG00000258857.1	RP11-247L20.3	1.07724	-1.77238	5.97735	0.0189475	0.26114
ENSG00000255448.1	RP1-59M18.2	1.07657	-2.88621	2.7969	0.102181	0.525437
ENSG00000101470.9	TNNC2	1.07585	-1.50444	2.56469	0.117071	0.55293
ENSG00000230769.1	RP3-408N23.4	1.07501	-3.47437	0.99339	0.324852	0.778908
ENSG00000270127.2	RP11-526I2.5	1.07485	0.373394	4.47151	0.0406866	0.366893
ENSG00000203667.9	COX20	1.07478	5.38261	6.97608	0.0116938	0.211107
ENSG00000266160.2	RN7SL612P	1.0746	-3.55011	0.652739	0.424692	0.850617
ENSG00000267179.1	CTD-2006C1.13	1.07417	-1.41869	7.75869	0.00810272	0.175385
[truncated: 33,485 more rows]

## Sheet: C_GSEA_pol_D_shDHX30vsSCR
pathway	pval	padj	ES	NES	nMoreExtreme	size	leadingEdge
KEGG_RIBOSOME	0.000208464	0.0287593	0.677169	2.33961	0	88	RPS4Y1,RPS26,RPL39,RPL21,RPL22L1,RPS29,RPS21,RPLP2,RPS15A,RPL30,RPS28,RPL36A,RPL37A,RPL32,RPS20,UBA52,RPS12,RPL26,RPS24,RPL36,RPL27A,RPL12,RPL3L,RPS27,RPL38,RPL9,RPS27A,RPL34,RPL35A,RPL37,RPL31,RPL10L,RPS13,RPL13,RPS5,RPL27,RPS25,RPS23,RPS18,RPS17,RPS15,RPL17,RPS7,RPS3A,RPL35,RPS10,RPL23,RPL18A,RSL24D1P11,RPL10,RPL7A,RPL23A,RPL29,RPL7,RPS27L,RPLP1,RPS8,RPL41,RPL8,RPL15,RPS19,RPL10A,RPL13A,RPS11,F…
GO_ESTABLISHMENT_OF_PROTEIN_LOCALIZATION_TO_ENDOPLASMIC_RETICULUM	0.000209249	0.0287593	0.619972	2.1985	0	103	RPS4Y1,RPS26,RPL39,RPL21,RPS29,RPS21,RPLP2,RPS15A,RPL30,RPS28,RPL36A,RPL37A,RPL32,RPS20,UBA52,RPS12,RPL26,RPS24,RPL36,RPL27A,RPL12,RPL3L,RPS27,RPL38,RPL9,RPS27A,RPL34,RPL35A,RPL37,RPL31,RPS13,RPL13,RPS5,RPL27,SEC61G,RPS25,RPS23,RPS18,RPS17,RPS15,RPL17,RPS7,RPS3A,RPL35,RPS10,SRP19,RPL23,RPL18A,RPS14,RPL10,RPL7A,RPL23A,RPL29,RPL7,RPLP1,RPS8,RPL41,SPCS1,RPL8,RPL15,RPS19,RPL10A,RPL13A,RPS11,FAU,RPL5,…
GO_RIBOSOMAL_SUBUNIT	0.00021164	0.0287593	0.583293	2.19818	0	157	RPS4Y1,RPS26,RPL39,RPL21,RPL22L1,RPS29,MRPS24,RPS21,RPLP2,HBA2,RPS15A,RPL30,MRPL12,RPS28,RPL36A,RPL37A,RPL32,RPS20,UBA52,RPS12,RPL26,RPS24,RPL36,RPL27A,RPL12,MRPL33,RPL3L,RPS27,RPL38,RPL39L,RPL9,RPS27A,RPL34,RPL35A,RPL37,MRPL23,RPL31,RPL10L,MRPS11,RPS13,RPL13,RPS5,RPL27,RPS25,RPS23,HBA1,RPS18,RPS17,MRPL41,RPS15,RPL17,RPS7,RPS3A,RPL35,RPS10,RPL23,RPL18A,RPS14,MRPS15,RPL10,RPL7A,RPL23A,RPL29,RPL7,R…
GO_CYTOSOLIC_RIBOSOME	0.000209556	0.0287593	0.605849	2.16952	0	110	RPS4Y1,RPS26,RPL39,RPL21,RPL22L1,RPS29,RPS21,RPLP2,HBA2,RPS15A,RPL30,RPS28,RPL36A,RPL37A,RPL32,RPS20,UBA52,RPS12,RPL26,RPS24,RPL36,RPL27A,RPL12,RPL3L,RPS27,RPL38,RPL39L,RPL9,RPS27A,RPL34,RPL35A,RPL37,RPL31,RPL10L,RPS13,RPL13,RPS5,RPL27,RPS25,RPS23,HBA1,RPS18,RPS17,RPS15,RPL17,RPS7,RPS3A,RPL35,RPS10,RPL23,RPL18A,RPS14,RPL10,RPL7A,RPL23A,RPL29,RPL7,RPS27L,RPLP1,RPS8,RPL41,RPL8,RPL15,RPS19,RPL10A,RP…
GO_NUCLEAR_TRANSCRIBED_MRNA_CATABOLIC_PROCESS_NONSENSE_MEDIATED_DECAY	0.000210837	0.0287593	0.593007	2.13972	0	117	RPS4Y1,RPS26,RPL39,RPL21,DCP2,RPS29,RPS21,RPLP2,UHMK1,RPS15A,RPL30,RPS28,RPL36A,RPL37A,RPL32,RPS20,UBA52,RPS12,RPL26,RPS24,RPL36,RPL27A,RPL12,RPL3L,NCBP1,RPS27,RPL38,RPL9,RPS27A,RPL34,RPL35A,RPL37,RPL31,MAGOHB,RPS13,RPL13,RPS5,RPL27,RPS25,RPS23,RPS18,RPS17,RPS15,RPL17,RPS7,RPS3A,RPL35,RPS10,RPL23,RPL18A,RPS14,RPL10,RPL7A,RPL23A,RPL29,RPL7,RPLP1,RPS8,RPL41,RPL8,RPL15,RPS19,RPL10A,RPL13A,RPS11,FAU,…
GO_RIBOSOME	0.000216263	0.0287593	0.533337	2.08785	0	216	RPL37AP8,RPS4Y1,RPS26,RPL39,RPL21,EIF2AK2,RPL22L1,MRPL34,RPS29,MRPS24,RPS21,RPLP2,HBA2,RPS15A,RPL30,MRPL20,MRPL12,MRPL53,RPS28,RPL36A,RPL37A,RPL32,RPS20,UBA52,RPS12,RPL26,RPS24,RPL36,RPL27A,RPL12,MRPL33,RPL3L,RPS27,RPL38,RPL39L,RPL9,RPS27A,RPL34,RPL35A,RPL37,MRPL23,RPL31,RPL10L,MRPS11,RPS13,RPL13,RPS5,RPL27,RPS25,RPS23,HBA1,RPS18,RPS17,MRPL41,RPS15,RPL17,RPS7,RPS3A,RPL35,RPS10,RPL23,RPL18A,RPS14,…
GO_LARGE_RIBOSOMAL_SUBUNIT	0.00020842	0.0287593	0.597972	2.08132	0	92	RPL39,RPL21,RPL22L1,RPLP2,RPL30,MRPL12,RPL36A,RPL37A,RPL32,UBA52,RPL26,RPL36,RPL27A,RPL12,MRPL33,RPL3L,RPL38,RPL39L,RPL9,RPL34,RPL35A,RPL37,MRPL23,RPL31,RPL10L,RPL13,RPL27,MRPL41,RPL17,RPL35,RPL23,RPL18A,RPL10,RPL7A,RPL23A,RPL29,RPL7,MRPL51,RPLP1,MRPL11,MRPL19,RPL41,RPL8,RPL15,MRPL36,RPL10A,RPL13A,MRPL52,MPV17L2,RPL5,RPL6,RPLP0,MRPL1,MRPL3,RPL24,RPL26L1,RPL18,RPL14,MRPL13,MRPL46,MRPL47,RPL11,RPL2…
GO_CYTOSOLIC_LARGE_RIBOSOMAL_SUBUNIT	0.000206058	0.0287593	0.635112	2.05897	0	60	RPL39,RPL21,RPL22L1,RPLP2,RPL30,RPL36A,RPL37A,RPL32,UBA52,RPL26,RPL36,RPL27A,RPL12,RPL3L,RPL38,RPL39L,RPL9,RPL34,RPL35A,RPL37,RPL31,RPL10L,RPL13,RPL27,RPL17,RPL35,RPL23,RPL18A,RPL10,RPL7A,RPL23A,RPL29,RPL7,RPLP1,RPL41,RPL8,RPL15,RPL10A,RPL13A,RPL5,RPL6,RPLP0,RPL24,RPL26L1,RPL18,RPL14,RPL11,RPL28
REACTOME_PEPTIDE_CHAIN_ELONGATION	0.000209688	0.0287593	0.567258	2.02918	0	109	RPL12P2,RPS4Y1,RPS26,RPL39,RPL23AP2,RPL21,RPS15P5,RPS29,RPL7AP66,RPS21,RPLP2,RPL23AP18,RPS15A,RPL30,RPS28,RPL36A,RPL37A,RPL32,RPL34P31,RPS20,UBA52,RPS12,RPL26,RPS24,RPL36,RPL27A,RPL12,RPL3L,RPS27,RPL38,RPL9,RPS27A,RPL34,RPL35A,RPL37,RPL31,RPS13,RPL13,RPS5,RPL27,RPS25,RPS23,RPS18,RPS17,RPS15,RPL17,RPS7,RPS3A,RPL35,RPS10,RPSAP12,RPL23,RPL18A,RPS14,RPL10,RPL7A,RPL23A,RPL29,RPL7,RPL21P119,RPLP1,RPL26…
REACTOME_INFLUENZA_VIRAL_RNA_TRANSCRIPTION_AND_REPLICATION	0.000211461	0.0287593	0.555814	2.02352	0	125	RPL12P2,RPS4Y1,RPS26,RPL39,RPL23AP2,RPL21,POLR2L,RPS15P5,RPS29,RPL7AP66,RPS21,RPLP2,RPL23AP18,POLR2K,RPS15A,RPL30,RPS28,RPL36A,RPL37A,RPL32,RPL34P31,RPS20,UBA52,RPS12,POLR2J,RPL26,RPS24,RPL36,RPL27A,RPL12,POLR2F,RPL3L,RPS27,RPL38,RPL9,RPS27A,RPL34,RPL35A,RPL37,RPL31,POLR2D,RPS13,RPL13,RPS5,RPL27,RPS25,POLR2I,RPS23,RPS18,RPS17,RPS15,RPL17,RPS7,RPS3A,RPL35,RPS10,RPSAP12,RPL23,RPL18A,RPS14,RPL10,RPL…
REACTOME_SRP_DEPENDENT_COTRANSLATIONAL_PROTEIN_TARGETING_TO_MEMBRANE	0.000213402	0.0287593	0.542146	1.98866	0	132	RPL12P2,RPS4Y1,RPS26,RPL39,RPL23AP2,RPL21,RPS15P5,RPS29,RPL7AP66,RPS21,RPLP2,RPL23AP18,RPS15A,RPL30,RPS28,RPL36A,RPL37A,RPL32,RPL34P31,RPS20,UBA52,RPS12,RPL26,RPS24,RPL36,RPL27A,RPL12,RPL3L,RPS27,RPL38,RPL9,RPS27A,RPL34,RPL35A,RPL37,RPL31,RPS13,RPL13,RPS5,RPL27,SEC61G,RPS25,RPS23,RPS18,RPS17,RPS15,RPL17,RPS7,RPS3A,RPL35,RPS10,RPSAP12,SRP19,RPL23,RPL18A,RPS14,RPL10,RPL7A,RPL23A,RPL29,RPL7,RPL21P11…
GO_TRANSLATIONAL_INITIATION	0.000215239	0.0287593	0.535661	1.98723	0	143	RPS4Y1,RPS26,RPL39,EIF1AY,RPL21,RPS29,RPS21,RPLP2,RPS15A,RPL30,RPS28,RPL36A,RPL37A,RPL32,RPS20,UBA52,RPS12,RPL26,RPS24,RPL36,RPL27A,RPL12,RPL3L,RPS27,RPL38,RPL9,RPS27A,RPL34,RPL35A,RPL37,RPL31,RPS13,EIF4E2,RPL13,RPS5,RPL27,EIF4E3,RPS25,RPS23,RPS18,RPS17,EIF4G2,RPS15,RPL17,RPS7,RPS3A,RPL35,RPS10,RPL23,EIF2B1,RPL18A,EIF4E,RPS14,RPL10,RPL7A,RPL23A,RPL29,RPL7,RPLP1,EIF1AX,RPS8,RPL41,RPL8,RPL15,EIF6,R…
REACTOME_DEPOSITION_OF_NEW_CENPA_CONTAINING_NUCLEOSOMES_AT_THE_CENTROMERE	0.000205002	0.0287593	0.614131	1.96544	0	56	HIST1H4A,HIST1H4B,HIST1H2AD,HIST1H4H,HIST1H4J,HIST1H2BL,HIST1H2BM,HIST1H2BH,HIST1H2AB,HIST1H4E,HIST1H2BO,HIST1H4C,CENPN,CENPQ,HIST2H2AC,HIST1H4K,CENPP,CENPO,HIST2H2AA4,HIST1H2AJ,HIST4H4,CENPK,HIST1H2BF,HIST1H4D,CENPI,ITGB3BP,H2AFX,H2AFZ,OIP5
GO_STRUCTURAL_CONSTITUENT_OF_RIBOSOME	0.000215471	0.0287593	0.504501	1.96003	0	204	UCP1,SLC25A47,RPL37AP8,RPS4Y1,RPS26,RPL39,RPL21,RPL22L1,MRPL34,RPS29,MRPS24,RPS21,RPLP2,RPS15A,SLC25A44,RPL30,SLC25A13,MRPL20,MRPL12,RPS28,RPL36A,RPL37A,RPL32,RPS20,UBA52,RPS12,RPL26,UCP2,RPS24,RPL36,SLC25A10,RPL27A,RPL12,MRPL33,RPL3L,RPS27,RPL38,RPL39L,RPL9,RPS27A,RPL34,RPL35A,RPL37,MRPL23,RPL31,RPL10L,MRPS11,RPS13,RPL13,RPS5,RPL27,SLC25A16,RPS23,RPS18,RPS17,MRPL41,RPS15,RPL17,RPS7,RPS3A,RPL35,R…
GO_CYTOSOLIC_SMALL_RIBOSOMAL_SUBUNIT	0.000205804	0.0287593	0.64677	1.95944	0	42	RPS4Y1,RPS26,RPS29,RPS21,HBA2,RPS15A,RPS28,RPS20,RPS12,RPS24,RPS27,RPS27A,RPS13,RPS5,RPS25,RPS23,HBA1,RPS18,RPS17,RPS15,RPS7,RPS3A,RPS10,RPS14,RPS27L,RPS8,RPS19,RPS11,FAU,MCTS1,MRPS18A,RPS6,RPS16,RPS2,MRPS18C,EIF2D
REACTOME_NONSENSE_MEDIATED_DECAY_ENHANCED_BY_THE_EXON_JUNCTION_COMPLEX	0.000213447	0.0287593	0.535532	1.95907	0	130	RPL12P2,RPS4Y1,RPS26,RPL39,RPL23AP2,RPL21,RPS15P5,RPS29,RPL7AP66,RPS21,RPLP2,RPL23AP18,RPS15A,RPL30,RPS28,RPL36A,RPL37A,RPL32,RPL34P31,RPS20,UBA52,RPS12,RPL26,RPS24,RPL36,RPL27A,RPL12,RPL3L,NCBP1,RPS27,RPL38,RPL9,RPS27A,RPL34,RPL35A,RPL37,RPL31,RPS13,RPL13,RPS5,RPL27,RPS25,RPS23,RPS18,RPS17,RPS15,RPL17,RPS7,RPS3A,RPL35,RPS10,RPSAP12,RPL23,RPL18A,RPS14,RPL10,RPL7A,RPL23A,RPL29,RPL7,RPL21P119,RPLP1…
REACTOME_3_UTR_MEDIATED_TRANSLATIONAL_REGULATION	0.000213447	0.0287593	0.525742	1.92326	0	130	RPL12P2,RPS4Y1,RPS26,RPL39,RPL23AP2,RPL21,RPS15P5,RPS29,RPL7AP66,RPS21,RPLP2,RPL23AP18,RPS15A,RPL30,RPS28,RPL36A,RPL37A,RPL32,RPL34P31,RPS20,UBA52,RPS12,RPL26,RPS24,RPL36,RPL27A,RPL12,RPL3L,RPS27,RPL38,RPL9,RPS27A,RPL34,RPL35A,RPL37,RPL31,RPS13,RPL13,RPS5,RPL27,RPS25,RPS23,RPS18,RPS17,RPS15,RPL17,RPS7,RPS3A,RPL35,RPS10,RPSAP12,RPL23,RPL18A,EIF4E,RPS14,RPL10,RPL7A,RPL23A,RPL29,RPL7,RPL21P119,RPLP1…
REACTOME_INFLUENZA_LIFE_CYCLE	0.00021254	0.0287593	0.505146	1.90514	0	158	RPL12P2,RPS4Y1,RPS26,RPL39,RPL23AP2,RPL21,POLR2L,RPS15P5,RPS29,RPL7AP66,RPS21,RPLP2,RPL23AP18,POLR2K,RPS15A,RPL30,RPS28,RPL36A,RPL37A,RPL32,RPL34P31,RPS20,UBA52,RPS12,POLR2J,RPL26,RPS24,RPL36,RPL27A,RPL12,POLR2F,RPL3L,RPS27,RPL38,RPL9,RPS27A,RPL34,RPL35A,RPL37,RPL31,POLR2D,RPS13,RPL13,RPS5,RPL27,RPS25,POLR2I,RPS23,RPS18,RPS17,RPS15,RPL17,RPS7,RPS3A,RPL35,RPS10,RPSAP12,RPL23,RPL18A,RPS14,RPL10,RPL…
GO_MULTI_ORGANISM_METABOLIC_PROCESS	0.000214225	0.0287593	0.514744	1.89565	0	136	RPS4Y1,RPS26,RPL39,RPL21,RPS29,RPS21,RPLP2,RPS15A,RPL30,RPS28,RPL36A,RPL37A,RPL32,RPS20,UBA52,RPS12,RPL26,RPS24,RPL36,RPL27A,RPL12,RPL3L,RPS27,RPL38,RPL9,RPS27A,RPL34,RPL35A,RPL37,RPL31,RPS13,RPL13,RPS5,RPL27,RPS25,RPS23,RPS18,RPS17,RPS15,RPL17,RPS7,RPS3A,RPL35,RPS10,RPL23,RPL18A,RPS14,RPL10,RPL7A,RPL23A,RPL29,RPL7,RPLP1,MAP2K6,NUP54,NUP50,RPS8,RPL41,MAP2K4,NUP88,RPL8,RPL15,RPS19,RPL10A,RPL13A,RP…
GO_SMALL_RIBOSOMAL_SUBUNIT	0.000207426	0.0287593	0.577302	1.89406	0	65	RPS4Y1,RPS26,RPS29,MRPS24,RPS21,HBA2,RPS15A,RPS28,RPS20,RPS12,RPS24,RPS27,RPS27A,MRPS11,RPS13,RPS5,RPS25,RPS23,HBA1,RPS18,RPS17,RPS15,RPS7,RPS3A,RPS10,RPS14,MRPS15,RPS27L,MRPS12,MRPS7,RPS8,RPS19,RPS11,FAU,IMP3,MRPS16,MCTS1,MRPS21,MRPS18A,MRPS33,RPS6,RPS16,RPS2,MRPS18C,EIF2D,MRPS17
GO_DNA_REPLICATION_INDEPENDENT_NUCLEOSOME_ORGANIZATION	0.000206868	0.0287593	0.602395	1.8794	0	49	HIST1H4A,HIST1H4B,HIST1H4H,HIST1H4J,HIST1H4E,ASF1A,APITD1,HIST1H4C,CENPN,CENPQ,STRA13,ASF1B,HIST1H4K,CENPP,CENPO,HIST4H4,CENPK,HIST1H4D,CENPW,CENPI,ITGB3BP,HAT1,CENPM,OIP5
REACTOME_RNA_POL_I_PROMOTER_OPENING	0.0004111	0.0488159	0.590206	1.86435	1	52	HIST1H4A,HIST1H4B,HIST1H2AD,HIST1H4H,HIST1H4J,HIST1H2BL,HIST1H2BM,HIST1H2BH,HIST1H2AB,HIST1H4E,HIST1H2BO,HIST1H3J,HIST1H4C,HIST1H3B,HIST1H3E,HIST2H2AC,HIST1H3D,HIST1H4K,HIST2H2AA4,HIST1H2AJ,HIST4H4,HIST1H2BF,HIST1H4D
REACTOME_TRANSLATION	0.000212134	0.0287593	0.483748	1.84353	0	171	RPL12P2,RPS4Y1,RPS26,RPL39,RPL23AP2,RPL21,RPS15P5,RPS29,RPL7AP66,RPS21,RPLP2,RPL23AP18,RPS15A,RPL30,RPS28,RPL36A,RPL37A,RPL32,RPL34P31,RPS20,UBA52,RPS12,RPL26,RPS24,RPL36,RPL27A,RPL12,RPL3L,RPS27,RPL38,RPL9,RPS27A,RPL34,RPL35A,RPL37,RPL31,RPS13,RPL13,RPS5,RPL27,SEC61G,RPS25,RPS23,RPS18,RPS17,RPS15,RPL17,RPS7,RPS3A,RPL35,RPS10,RPSAP12,SRP19,RPL23,EIF2B1,RPL18A,EIF4E,RPS14,RPL10,RPL7A,RPL23A,RPL29,…
GO_DNA_PACKAGING_COMPLEX	0.000209074	0.0287593	0.5273	1.81787	0	87	H2BFWT,H2BFM,HIST1H2AH,HIST1H4A,HIST1H4B,HIST1H2AD,HIST1H4H,H2AFB1,HIST1H4J,HIST1H2BL,HIST1H2BM,HIST1H2BH,HIST1H2AB,HIST1H4E,HIST1H2BO,HIST1H3J,HIST1H4C,HIST1H3B,HIST1H2AM,H2BFS,HIST2H2AB,HIST1H3E,HIST2H2AC,H2AFV,HIST1H3D,HIST1H1E,HIST1H4K,SMC2,HIST2H2AA4,HIST4H4,HIST1H2BF,HIST1H4D,HIST1H2AG,HIST1H2AK
GO_PROTEIN_TARGETING_TO_MEMBRANE	0.000211954	0.0287593	0.477981	1.79549	0	153	EHD3,RPS4Y1,RPS26,RPL39,RPL21,ADORA1,RPS29,GAS6,RPS21,RPLP2,RPS15A,RPL30,RPS28,RPL36A,RPL37A,RPL32,RPS20,UBA52,RPS12,ARL6,RPL26,RPS24,RPL36,RPL27A,RPL12,RPL3L,RPS27,RPL38,RPL9,RPS27A,RPL34,RPL35A,RPL37,RPL31,ANK2,RPS13,PEX3,RPL13,RPS5,RPL27,RPS25,RPS23,RPS18,RPS17,RPS15,RPL17,RPS7,RPS3A,RPL35,RPS10,SRP19,RPL23,RPL18A,PEX26,RPS14,RPL10,RPL7A,RPL23A,RPL29,RPL7,RPLP1,NUP54,RPS8,RPL41,RPL8,RPL15,RPS1…
REACTOME_TELOMERE_MAINTENANCE	0.000208117	0.0287593	0.529786	1.75675	0	69	HIST1H4A,HIST1H4B,HIST1H2AD,HIST1H4H,HIST1H4J,HIST1H2BL,HIST1H2BM,HIST1H2BH,HIST1H2AB,HIST1H4E,HIST1H2BO,HIST1H4C,DNA2,HIST2H2AC,HIST1H4K,POLE2,HIST2H2AA4,HIST1H2AJ,HIST4H4,HIST1H2BF,NHP2,HIST1H4D,POLD3,PCNA,FEN1,RFC5,H2AFX,POLA1,H2AFZ,RPA3,PRIM1,PRIM2,TERF1,RFC2,POLE,RFC3
GO_PROTEIN_LOCALIZATION_TO_ENDOPLASMIC_RETICULUM	0.000210837	0.0287593	0.48092	1.74606	0	122	RPS4Y1,RPS26,RPL39,RPL21,RPS29,RPS21,RPLP2,RPS15A,RPL30,RPS28,RPL36A,RPL37A,RPL32,RPS20,UBA52,RPS12,RPL26,RPS24,RPL36,RPL27A,RPL12,RPL3L,RPS27,RPL38,RPL9,RPS27A,RPL34,RPL35A,RPL37,RPL31,ANK2,RPS13,RPL13,RPS5,RPL27,SEC61G,RPS25,RPS23,RPS18,RPS17,RPS15,RPL17,RPS7,RPS3A,RPL35,RPS10,SRP19,RPL23,RPL18A,RPS14,RPL10,RPL7A,RPL23A,RPL29,RPL7,RPLP1,ANKRD13C,RPS8,RPL41,SPCS1,RPL8,RPL15,RPS19,RPL10A,RPL13A,R…
REACTOME_METABOLISM_OF_MRNA	0.000217675	0.0287593	0.442725	1.74484	0	232	RPL12P2,RPS4Y1,RPS26,RPL39,RPL23AP2,ZFP36L1,RPL21,DCP2,RPS15P5,RPS29,RPL7AP66,RPS21,RPLP2,RPL23AP18,LSM3,RPS15A,RPL30,RPS28,RPL36A,RPL37A,RPL32,RPL34P31,RPS20,UBA52,RPS12,EXOSC3,RPL26,RPS24,RPL36,RPL27A,RPL12,RPL3L,PSMB10,NCBP1,RPS27,RPL38,CNOT6,RPL9,RPS27A,RPL34,RPL35A,RPL37,RPL31,RPS13,EXOSC4,RPL13,RPS5,PSMB2,RPL27,RPS25,RPS23,LSM1,RPS18,RPS17,RPS15,RPL17,PSMD5,RPS7,CNOT7,RPS3A,RPL35,RPS10,RPSA…
GO_RNA_CATABOLIC_PROCESS	0.000216638	0.0287593	0.444214	1.73541	0	214	SLFN14,RNASEH2C,RPS4Y1,RPS26,RPL39,ZFP36L1,RPL21,DCP2,RPS29,RPS21,RPLP2,DNA2,UHMK1,LSM3,RPS15A,RPL30,RPS28,RPL36A,RPL37A,RPL32,RNASEH2B,RPS20,UBA52,RPS12,EXOSC3,RPL26,RPS24,RPL36,RPL27A,RPL12,RPL3L,NCBP1,RPS27,RPL38,RNASEH1,CNOT6,RPL9,RPS27A,RPL34,RPL35A,RPL37,RPL31,POLR2D,MAGOHB,RPS13,EXOSC4,RPL13,RPS5,RPL27,RPS25,RPS23,LSM1,RPS18,RPS17,RPS15,RPL17,FEN1,RPS7,CNOT7,RPS3A,RPL35,RPS10,RPL23,LSM7,LS…
GO_CELL_CYCLE_G1_S_PHASE_TRANSITION	0.000209908	0.0287593	0.482325	1.72234	0	108	CCNE2,E2F7,CDK6,CDKN1A,CDC25A,CDKN2A,INHBA,TRIM71,DHFR,PKMYT1,DHFRP1,MCM10,E2F1,CDKN2C,ID2,RB1,SKP2,RANBP1,NPAT,POLE2,ORC6,MCM4,CDK2,PCNA,RBBP8,EIF4E,CDCA5,POLA1,CDK4,USP37,RPA3,CDC34,TYMS,MCM8,PRIM1,RPS6KB1,CDKN3,PRIM2,ORC3,ORC2,POLE,MCM6,DBF4,PPP6C,RPS6,E2F4,PIM2
REACTOME_MITOTIC_G1_G1_S_PHASES	0.000213767	0.0287593	0.459758	1.6834	0	131	CCNE2,CDK6,CDKN1A,CDC25A,CDKN2A,DHFR,PKMYT1,DHFRP1,MCM10,E2F1,CDKN2C,E2F2,RBL1,TFDP1,RB1,CCND3,SKP2,UBA52,PSMB10,POLE2,RPS27A,ORC6,MCM4,CDK2,PPP2R1B,PSMB2,PCNA,WEE1,PSMD5,MAX,PSMD12,CKS1B,PSMA2,PSMD1,POLA1,CDK4,RPA3,PSMC4,PSMD6,TYMS,PSMA7,MCM8,PRIM1,PRIM2,MYBL2,ORC3,ORC2,POLE,LIN52,CCND2,MCM6,PSMD11,DBF4,PSMD9,E2F4,PSMA3,PSMD8,E2F3,CDC7,PSMB4,SKP1
GO_RRNA_METABOLIC_PROCESS	0.000217865	0.0287593	0.416206	1.65107	0	245	SLFN14,RPS4Y1,RPS26,RPL39,CDKN2A,RPL21,RPS29,RPS21,RPLP2,RPS15A,RPL30,RPS28,RPL36A,RPL37A,RPL32,RPS20,UBA52,RPS12,EXOSC3,RPL26,PIN4,RPS24,RPL36,RPL27A,RPL12,RPL3L,ERI2,PNO1,RPS27,RPL38,RRP36,RPL9,MAK16,RPS27A,RPL34,TSR2,RPL35A,RPL37,NHP2,RPL31,MRPS11,NOP10,RPS13,EXOSC4,RPL13,RPS5,RPL27,RPS25,RPS23,RPS18,RPS17,RPS15,RPL17,RPS7,RPP30,POP4,RPS3A,RPL35,RPS10,RPL23,RPL18A,RPS14,RPL10,NAF1,RPL7A,DIMT1,…
REACTOME_METABOLISM_OF_RNA	0.000220022	0.0287593	0.40701	1.6372	0	277	RPL12P2,RPS4Y1,RPS26,RPL39,RPL23AP2,ZFP36L1,RPL21,DCP2,RPS15P5,RPS29,RPL7AP66,RPS21,RPLP2,RPL23AP18,LSM3,RPS15A,RPL30,RPS28,RPL36A,RPL37A,RPL32,RPL34P31,RPS20,UBA52,RPS12,EXOSC3,RPL26,RPS24,RPL36,RPL27A,RPL12,RPL3L,PSMB10,NCBP1,RPS27,RPL38,CNOT6,RPL9,WDR77,RPS27A,GEMIN7,RPL34,RPL35A,RPL37,RPL31,RPS13,EXOSC4,RPL13,RPS5,PSMB2,RPL27,RPS25,RPS23,LSM1,RPS18,RPS17,RPS15,RPL17,PSMD5,RPS7,CNOT7,RPS3A,RPL…
REACTOME_CELL_CYCLE	0.000221582	0.0287593	0.372685	1.548	0	389	HIST1H4A,HIST1H4B,CCNE2,HIST1H2AD,HIST1H4H,HIST1H4J,HIST1H2BL,HIST1H2BM,HIST1H2BH,CDK6,CDKN1A,HIST1H2AB,CDC25A,GINS2,CDKN2A,HIST1H4E,HIST1H2BO,APITD1,DHFR,PKMYT1,DHFRP1,TUBBP2,MCM10,E2F1,CDKN2C,HIST1H4C,E2F2,CENPN,CENPQ,DNA2,SKA1,DYNLL1,ZWINT,RBL1,TFDP1,RB1,CCND3,SKP2,UBA52,HIST2H2AC,HAUS2,SPC24,HIST1H4K,PSMB10,CENPP,SKA2,CENPO,POLE2,RPS27,HIST2H2AA4,HIST1H2AJ,HIST4H4,RPS27A,CENPK,GINS1,ORC6,HIST…
GO_CALCIUM_ION_TRANSPORT	0.000186532	0.0287593	-0.429779	-1.64723	0	201	CHRNA4,SLC24A3,TRPM5,GJA4,CACNG6,JPH4,PLCZ1,CATSPER4,LOXHD1,SLC24A5,CACNG7,CACNA1F,PKD1L3,GCK,PRKCB,CCR1,JPH2,ATP2B2,CDH23,CACNA1E,TRDN,GRIN3B,PKD2L1,ATP2C2,LCK,RYR1,PKD1L2,JPH3,HTR2C,TRPC6,CACNA1S,TPCN1,SLC8A2,PLCG2,SLC25A25,ATP2A1,P2RX7,TRPM4,TRPV2,SLC24A1,PDE2A,TRPV6,ITPR1,F2R,TRPC1,SLC30A1,STIM1,CACNA2D4
HALLMARK_ESTROGEN_RESPONSE_EARLY	0.000186811	0.0287593	-0.44549	-1.70159	0	196	SLC24A3,PGR,CXCL12,MSMB,NPY1R,ELF3,BHLHE40,THSD4,FDFT1,RET,KRT15,DEPTOR,TIAM1,SCNN1A,PODXL,AQP3,DHCR7,TJP3,MED24,RPS6KA2,ALDH3B1,SLC1A1,HES1,KRT19,KLK10,SYT12,NRIP1,ABCA3,CLDN7,FASN,DHRS3,SLC27A2,SULT2B1,NCOR2,ANXA9,KCNK5,SLC19A2,SVIL,FOS,CLIC3,TBC1D30,ADCY1,AREG,CELSR2,SLC7A2,SEC14L2,MYBBP1A,SYBU,FLNB,KRT8,TGM2,RAPGEFL1,FOXC1,SLC26A2,KLF10,ENDOD1,TFAP2C,CD44,MAPT,TPBG,AMFR,GAB2,PTGES,RRP12,SEMA3…
KEGG_DRUG_METABOLISM_CYTOCHROME_P450	0.000193013	0.0287593	-0.58494	-1.89243	0	65	UGT1A4,FMO2,UGT1A9,UGT1A8,GSTA3,GSTA5,CYP2A7,CYP2A6,UGT1A6,ADH7
GO_URONIC_ACID_METABOLIC_PROCESS	0.000388954	0.0475323	-0.731278	-1.90871	1	22	UGT1A4,UGT1A9,UGT1A8,UGT1A6,CRYL1,AKR1A1
GO_FLAVONOID_METABOLIC_PROCESS	0.000388123	0.0475323	-0.724652	-1.90919	1	23	UGT1A4,UGT1A9,UGT1A8,UGT1A6,SULT1A3,POR
GO_RETINOIC_ACID_BINDING	0.000391773	0.0475323	-0.743015	-1.91223	1	21	UGT1A4,UGT1A9,UGT1A8,UGT1A6,SERPINA5
GO_REGULATION_OF_ORGAN_FORMATION	0.00019459	0.0287593	-0.68834	-1.94252	0	32	EYA1,WNT2,HAND2,BMP2,TBX5
REACTOME_PHASE_II_CONJUGATION	0.000193013	0.0287593	-0.609592	-1.97218	0	65	UGT1A4,UGT1A9,UGT1A8,GSTA3,GSTA5,UGT1A6,SULT1C2,GGT7,ACSM1,MAT1A,SULT1A3,NAT2,SULT1A2,SULT2B1,GGT1,GSS,SULT4A1,OPLAH,SULT1C4
REACTOME_NUCLEAR_SIGNALING_BY_ERBB4	0.000194363	0.0287593	-0.682813	-1.97438	0	36	GH2,PGR,CXCL12,GH1
KEGG_ASCORBATE_AND_ALDARATE_METABOLISM	0.000195236	0.0287593	-0.791054	-2.01651	0	20	UGT1A4,UGT1A9,UGT1A8,UGT1A6
GO_ISOPRENOID_BINDING	0.000193386	0.0287593	-0.70278	-2.04583	0	37	UGT1A4,UGT1A9,UGT1A8,OPN5,RHO,UGT1A6,SERPINA5,ADH7,PTGDS,LCN12
GO_CELLULAR_GLUCURONIDATION	0.000195925	0.0287593	-0.84961	-2.08206	0	17	UGT1A4,UGT1A9,UGT1A8,UGT1A6
GO_GLUCURONOSYLTRANSFERASE_ACTIVITY	0.000193125	0.0287593	-0.812528	-2.19594	0	26	UGT1A4,UGT1A9,UGT1A8,UGT1A6

## Sheet: D_GSEA_tot_D_shDHX30vsSCR
pathway	pval	padj	ES	NES	nMoreExtreme	size	leadingEdge
GO_INNER_MITOCHONDRIAL_MEMBRANE_PROTEIN_COMPLEX	0.000264901	0.047756	0.600789	2.13375	0	99	TIMM10,USMG5,NDUFA3,NDUFB3,ATP5J2,NDUFC2,APOO,NDUFB1,UQCR10,ATP5EP2,IMMP1L,COX8A,ATPIF1,NDUFC1,ATP5E,NDUFA11,ATP5I,NDUFA12,NDUFA2,TIMM22,COX6A1,CCDC109B,C14orf2,ATP5J,NDUFA1,TIMM23,NDUFA4,NDUFB10,ATP5G1,NDUFB2,NDUFAB1,NDUFS6,PPIF,NDUFA6,TIMM50,NDUFA7,NDUFS8,TIMM17A,NDUFB6,NDUFS5,NDUFB11,ATP5D,PAM16,ATP5L,NDUFB7,NDUFB4,NDUFA13,ATP5L2,TIMM17B,ATP5G3,NDUFS7,BCS1L,NDUFB8
REACTOME_SYNTHESIS_OF_DNA	0.000259067	0.047756	0.594837	2.07928	0	89	CDKN1A,GINS2,DNA2,POLE2,PSMB2,RPA3,GINS1,PSMB10,ORC6,PCNA,RB1,PSMA2,POLD3,CDK2,PSMA3,RFC3,FEN1,PSMA7,PSMD1,PSMD6,PSMC4,ORC3,PSMD8,PSMD12,MCM4,GINS4,RFC5,UBA52,MCM8,ORC5,PSMA6,PSMB7,PSMD11,PSMB3,PSMB6,PSMD9,PSMD5,RFC2,PSMB4,PSMA1,PSMA4,POLA1,RPA2,PSMD14,ORC2,POLD2,PRIM1,PRIM2,PSMC2,PSMB5,PSME2,POLA2,PSMC5,PSMF1,CDC45,RFC4
GO_ORGANELLAR_RIBOSOME	0.000253293	0.047756	0.626545	2.07798	0	67	MRPL34,MRPL20,MRPL33,MRPL41,MRPS11,MRPL12,MRPS18C,MRPS24,MRPL13,MRPS17,MRPS7,MRPL52,MRPL36,MRPL23,MRPL11,MRPS12,NDUFA7,MRPL51,MRPL17,MRPS21,MRPL47,MRPL40,MRPL35,MRPL18,MPV17L2,MRPL27,MRPS14,MRPS16,MRPS15,GADD45GIP1,MRPL39,MRPL46,MRPL42,MRPS18A,MRPL21,MRPL32,MRPL37,MRPL19,MRPS36,MRPS33,MRPS6,MRPL49,MRPS28,MRPL43,MRPL55,MRPL15,MRPL3,MRPS26
GO_TRANSLATIONAL_TERMINATION	0.000258331	0.047756	0.5904	2.07281	0	91	MRPL34,MRPL20,MRPL33,MRPL41,MRPL53,MRPS11,MRPL12,MRPS18C,MRPS24,MRPL13,MRPS17,MRPS7,MRPL52,MRPL36,MRPL23,MRPL11,MRPS12,CHCHD1,MTRF1L,MRPL51,MRPL17,MRPS21,MRPL47,TRMT112,MRPL40,MRPL35,MRPL18,MRPL27,MRPS14,MRPS16,MRPS15,MRPS10,GADD45GIP1,MRPL39,MRPL46,MRPL1,MRPL42,MRPS18A,MRPL21,MRPL32,MRPL37,MRPL19,AURKAIP1,MRPS36,MRPL4,MRPS33,MRPS6,MRPL49,MRPS28,MRPL43,GFM2,MRPS34,MRPL55,MRPL15,MRPL3,MRPL50,MRPS2…
REACTOME_S_PHASE	0.000266312	0.047756	0.578776	2.07274	0	105	CCNE2,CDKN1A,CDC25A,GINS2,DNA2,POLE2,CKS1B,PSMB2,SKP2,RPA3,GINS1,PSMB10,ORC6,PCNA,RB1,PSMA2,MAX,POLD3,CDK2,PSMA3,RFC3,FEN1,CDK4,PSMA7,PSMD1,PSMD6,PSMC4,WEE1,ORC3,PSMD8,PSMD12,MCM4,GINS4,RFC5,UBA52,MCM8,ORC5,PSMA6,PSMB7,PSMD11,PSMB3,SKP1,PSMB6,PSMD9,PSMD5,RFC2,PSMB4,PSMA1,CCNH,PSMA4,POLA1,RPA2,PSMD14,ORC2,POLD2,PRIM1,PRIM2,PSMC2,PSMB5,PSME2,POLA2,PSMC5,CCNE1,PSMF1,CDC45,RFC4
GO_MITOCHONDRIAL_PROTEIN_COMPLEX	0.000272331	0.047756	0.561534	2.0698	0	127	TOMM20L,TIMM10,USMG5,NDUFA3,NDUFB3,ATP5J2,NDUFC2,APOO,NDUFB1,UQCR10,TIMM8B,DNA2,ATP5EP2,IMMP1L,COX8A,TOMM5,ATPIF1,NDUFC1,TOMM6,ATP5E,NDUFA11,ATP5I,NDUFA12,NDUFA2,TIMM22,COX6A1,CCDC109B,C14orf2,TOMM40L,ATP5J,NDUFA1,TIMM23,NDUFA4,NDUFB10,ATP5G1,NDUFB2,NDUFAB1,NDUFS6,PPIF,TOMM22,TIMM13,NDUFA6,TIMM50,NDUFA7,BCKDK,NDUFS8,TIMM17A,NDUFB6,NDUFS5,NDUFB11,ATP5D,PAM16,ATP5L,NDUFB7,NDUFB4,NDUFA13,ATP5L2,TIMM…
GO_OXIDATIVE_PHOSPHORYLATION	0.00025641	0.047756	0.602951	2.066	0	80	UQCRQ,NDUFA3,NDUFB3,NDUFC2,NDUFB1,UQCR10,UQCR11,COX8A,FXN,NDUFC1,NDUFA11,NDUFA12,NDUFA2,COX6A1,NDUFA1,NDUFA4,NDUFB10,SDHAF2,COX6C,COX7B,NDUFB2,NDUFC2-KCTD14,NDUFAB1,NDUFS6,COX6B1,NDUFA6,CHCHD10,NDUFA7,NDUFS8,NDUFB6,CYCS,NDUFS5,NDUFB11,ATP5D,NDUFB7,NDUFB4,COX7C,NDUFA13,NDUFS7,COX5B,NDUFB8,UQCRH,COX5A,ATP5C1,NDUFB9,NDUFS3,NDUFA8,NDUFV3,AK2,UQCRB,NDUFA5,UQCRFS1,COX10,NDUFV2,MSH2,UQCRHL,GBAS,NDUFS4
REACTOME_ACTIVATED_POINT_MUTANTS_OF_FGFR2	0.000456621	0.0609895	0.83615	2.01492	1	15	FGF23,FGF10,FGF9,FGF20,FGF1,FGF2
REACTOME_G1_S_TRANSITION	0.00026617	0.047756	0.559987	2.00838	0	106	CCNE2,CDKN1A,CDC25A,DHFR,PKMYT1,POLE2,DHFRP1,CKS1B,PSMB2,SKP2,RPA3,TFDP1,E2F1,PSMB10,ORC6,PCNA,RB1,MCM10,PSMA2,MAX,CDK2,PSMA3,PSMA7,PSMD1,PSMD6,PSMC4,WEE1,ORC3,PSMD8,PSMD12,MCM4,TYMS,UBA52,MCM8,ORC5,PSMA6,PSMB7,PSMD11,PSMB3,SKP1,PSMB6,PSMD9,PSMD5,PPP2CB,PSMB4,PSMA1,CCNH,PSMA4,POLA1,FBXO5,RPA2,PPP2CA,PSMD14,ORC2,PRIM1,PRIM2,PSMC2,PSMB5,PSME2,POLA2,PSMC5,CCNE1,PSMF1,CDC45
REACTOME_CELL_CYCLE_CHECKPOINTS	0.000266738	0.047756	0.5542	2.00801	0	112	CCNE2,CDKN1A,CDC25A,PSMB2,RPA3,PSMB10,ORC6,UBE2C,MCM10,PSMA2,CDK2,PSMA3,RFC3,ANAPC10,PSMA7,UBE2D1,PSMD1,PSMD6,MDM2,PSMC4,WEE1,ORC3,PSMD8,RAD1,PSMD12,MCM4,RFC5,ANAPC11,UBA52,MCM8,ORC5,PSMA6,PSMB7,PSMD11,PSMB3,TP53,CHEK1,PSMB6,PSMD9,PSMD5,RFC2,RFWD2,PSMB4,CDC23,PSMA1,UBE2E1,PSMA4,ATR,RPA2,PSMD14,ORC2,MAD2L1,PSMC2,PSMB5,PSME2,CDC27,PSMC5,CCNE1,PSMF1,CDC45,RFC4
GO_MITOCHONDRIAL_TRANSLATION	0.000265675	0.047756	0.557007	1.9917	0	104	MRPL34,MRPL20,MRPL33,MRPL41,MRPL53,MRPS11,MRPL12,MRPS18C,MRPS24,MRPL13,MRPS17,PTRH1,MRPS7,MRPL52,MRPL36,MRPL23,MRPL11,MRPS12,CHCHD1,DARS2,NDUFA7,MTRF1L,MRPL51,MRPL17,MRPS21,MRPL47,MRPL40,MRPL35,MRPL18,RARS2,MRPL27,MRPS14,MRPS16,MRPS15,MRPS10,GADD45GIP1,MRPL39,MRPL46,MRPL1,MRPL42,YARS2,MRPS18A,MRPL21,MRPL32,MRPL37,MRPL19,AURKAIP1,MRPS36,MRPL4,MRPS33,MRPS6,MRPL49,MRPS28,GFM1,MRPL43,GFM2,MRPS34,MRPL…
REACTOME_MITOTIC_G1_G1_S_PHASES	0.000274725	0.047756	0.537553	1.98887	0	131	CCNE2,CDKN1A,CDC25A,CDKN2A,CDKN2C,CDK6,DHFR,PKMYT1,E2F2,POLE2,CCND3,RBL1,DHFRP1,CKS1B,PSMB2,SKP2,RPA3,TFDP1,E2F1,PSMB10,ORC6,PCNA,RB1,MCM10,PSMA2,MAX,CDK2,PSMA3,CDK4,PSMA7,PSMD1,PSMD6,PSMC4,WEE1,ORC3,PSMD8,PSMD12,MCM4,TYMS,UBA52,MCM8,ORC5,LIN52,PSMA6,PSMB7,PSMD11,PSMB3,SKP1,PSMB6,PSMD9,PSMD5,PPP2CB,PSMB4,PSMA1,CCNH,PSMA4,POLA1,FBXO5,RPA2,PPP2CA,PSMD14,MYBL2,ORC2,PRIM1,E2F4,PRIM2,E2F3,PSMC2,PSMB5,…
REACTOME_RESPIRATORY_ELECTRON_TRANSPORT	0.000254582	0.047756	0.597278	1.97377	0	66	UQCRQ,NDUFA3,NDUFB3,NDUFC2,NDUFB1,UQCR11,COX8A,NDUFC1,NDUFA11,NDUFA12,NDUFA2,COX6A1,NDUFA1,NDUFA4,NDUFB10,COX6C,COX7B,NDUFB2,NDUFAB1,NDUFS6,COX6B1,NDUFA6,NDUFA7,NDUFS8,NDUFB6,CYCS,NDUFS5,NDUFB7,NDUFB4,COX7C,NDUFA13,NDUFS7,COX5B,NDUFB8,UQCRH,COX5A,NDUFB9,NDUFS3,NDUFA8,NDUFV3,UQCRB,NDUFA5,UQCRFS1,NDUFV2,UQCRHL,NDUFS4
GO_NADH_DEHYDROGENASE_COMPLEX	0.00047824	0.0609895	0.646538	1.97078	1	42	NDUFA3,NDUFB3,NDUFC2,NDUFB1,NDUFC1,NDUFA11,NDUFA12,NDUFA2,NDUFA1,NDUFA4,NDUFB10,NDUFB2,NDUFAB1,NDUFS6,NDUFA6,NDUFA7,NDUFS8,NDUFB6,NDUFS5,NDUFB11,NDUFB7,NDUFB4,NDUFA13,NDUFS7,NDUFB8,NDUFB9,NDUFS3,NDUFA8,NDUFV3
REACTOME_CYCLIN_E_ASSOCIATED_EVENTS_DURING_G1_S_TRANSITION_	0.000251446	0.047756	0.603639	1.96852	0	61	CCNE2,CDKN1A,CDC25A,PKMYT1,CKS1B,PSMB2,SKP2,PSMB10,RB1,PSMA2,MAX,CDK2,PSMA3,PSMA7,PSMD1,PSMD6,PSMC4,WEE1,PSMD8,PSMD12,UBA52,PSMA6,PSMB7,PSMD11,PSMB3,SKP1,PSMB6,PSMD9,PSMD5,PSMB4,PSMA1,CCNH,PSMA4,PSMD14,PSMC2,PSMB5,PSME2,PSMC5,CCNE1,PSMF1
REACTOME_SCFSKP2_MEDIATED_DEGRADATION_OF_P27_P21	0.000243902	0.047756	0.619077	1.96464	0	52	CCNE2,CDKN1A,CKS1B,PSMB2,SKP2,PSMB10,PSMA2,CDK2,PSMA3,PSMA7,PSMD1,PSMD6,PSMC4,PSMD8,PSMD12,UBA52,PSMA6,PSMB7,PSMD11,PSMB3,SKP1,PSMB6,PSMD9,PSMD5,PSMB4,PSMA1,PSMA4,PSMD14,PSMC2,PSMB5,PSME2,PSMC5,CCNE1,PSMF1
REACTOME_M_G1_TRANSITION	0.000257136	0.047756	0.573041	1.95206	0	78	E2F2,POLE2,PSMB2,RPA3,E2F1,PSMB10,ORC6,MCM10,PSMA2,CDK2,PSMA3,PSMA7,PSMD1,PSMD6,PSMC4,ORC3,PSMD8,PSMD12,MCM4,GMNN,UBA52,MCM8,ORC5,PSMA6,PSMB7,PSMD11,PSMB3,PSMB6,PSMD9,PSMD5,PSMB4,PSMA1,PSMA4,POLA1,RPA2,PSMD14,ORC2,PRIM1,PRIM2,E2F3,PSMC2,PSMB5,PSME2,POLA2,PSMC5,PSMF1,CDC45,POLE,PSME4,MCM6,PSMD13,PSMB1,PSMC1,DBF4,CDC7,PSMD10,ORC1,RPA4,CDC6,PSMD4,PSMD7,MCM5,RPA1
GO_MITOCHONDRIAL_RESPIRATORY_CHAIN_COMPLEX_I_BIOGENESIS	0.000243427	0.047756	0.616722	1.94999	0	51	NDUFA3,NDUFB3,NDUFC2,NDUFAF3,NDUFB1,NDUFC1,NDUFA11,NDUFA12,NDUFA2,NDUFA1,TMEM126B,NDUFB10,NDUFB2,NDUFAB1,NDUFAF4,NDUFS6,NDUFA6,NDUFA7,NDUFS8,NDUFB6,NDUFS5,NDUFB11,NDUFB7,NDUFB4,NDUFA13,NDUFS7,BCS1L,NDUFB8,NDUFAF2,NDUFB9,NDUFS3,NDUFA8,TIMMDC1,NDUFV3
REACTOME_P53_DEPENDENT_G1_DNA_DAMAGE_RESPONSE	0.000245761	0.047756	0.608001	1.93851	0	54	CCNE2,CDKN1A,PSMB2,PSMB10,PSMA2,CDK2,PSMA3,PSMA7,PSMD1,PSMD6,MDM2,PSMC4,PSMD8,PSMD12,UBA52,PSMA6,PSMB7,PSMD11,PSMB3,TP53,PSMB6,PSMD9,PSMD5,RFWD2,PSMB4,PSMA1,PSMA4,PSMD14,PSMC2,PSMB5,PSME2,PSMC5,CCNE1,PSMF1
GO_SEROTONIN_RECEPTOR_ACTIVITY	0.000684932	0.074953	0.804371	1.93834	2	15	HTR1E,HTR5A,HTR1B,HTR3A,HTR4,HTR1D
GO_MITOCHONDRIAL_RESPIRATORY_CHAIN_COMPLEX_ASSEMBLY	0.000253872	0.047756	0.590668	1.93637	0	63	NDUFA3,NDUFB3,NDUFC2,NDUFAF3,NDUFB1,UQCR10,IMMP1L,NDUFC1,NDUFA11,NDUFA12,NDUFA2,NDUFA1,TMEM126B,NDUFB10,NDUFB2,NDUFAB1,NDUFAF4,CHCHD5,NDUFS6,NDUFA6,NDUFA7,NDUFS8,NDUFB6,NDUFS5,NDUFB11,NDUFB7,NDUFB4,NDUFA13,NDUFS7,BCS1L,NDUFB8,SLC25A33,NDUFAF2,NDUFB9,NDUFS3,NDUFA8,TIMMDC1,NDUFV3,UQCRB
REACTOME_RESPIRATORY_ELECTRON_TRANSPORT_ATP_SYNTHESIS_BY_CHEMIOSMOTIC_COUPLING_AND_HEAT_PRODUCTION_BY_UNCOUPLING_PROTEINS_	0.000259336	0.047756	0.553757	1.90202	0	82	UQCRQ,NDUFA3,NDUFB3,ATP5J2,NDUFC2,NDUFB1,UQCR11,COX8A,NDUFC1,ATP5E,NDUFA11,UCP2,ATP5I,NDUFA12,NDUFA2,COX6A1,ATP5J,NDUFA1,NDUFA4,NDUFB10,COX6C,ATP5G1,COX7B,NDUFB2,NDUFAB1,NDUFS6,COX6B1,NDUFA6,NDUFA7,NDUFS8,NDUFB6,CYCS,NDUFS5,ATP5D,ATP5L,NDUFB7,NDUFB4,COX7C,NDUFA13,NDUFS7,COX5B,NDUFB8,UQCRH,COX5A,UCP3,ATP5C1,NDUFB9,NDUFS3,NDUFA8,NDUFV3,UQCRB
REACTOME_REGULATION_OF_MITOTIC_CELL_CYCLE	0.000256871	0.047756	0.55893	1.89618	0	76	PSMB2,SKP2,PSMB10,UBE2C,PSMA2,CDK2,PSMA3,ANAPC10,PSMA7,UBE2D1,PSMD1,PSMD6,PSMC4,PSMD8,PSMD12,ANAPC11,PTTG1,UBA52,PSMA6,PSMB7,PSMD11,PSMB3,SKP1,PSMB6,PSMD9,PSMD5,PSMB4,CDC23,PSMA1,UBE2E1,PSMA4,FBXO5,PSMD14,MAD2L1,PSMC2,PSMB5,PSME2,CDC27,PSMC5,PSMF1
GO_CELLULAR_RESPONSE_TO_ZINC_ION	0.00114155	0.0995469	0.786652	1.89564	4	15	MT1E,MT1B,MT1H,MT2A,MT1X,MT1G
GO_CELLULAR_PROTEIN_COMPLEX_DISASSEMBLY	0.000271739	0.047756	0.519	1.89154	0	119	MRPL34,MRPL20,STMN1,MRPL33,MRPL41,MRPL53,MRPS11,MICAL2,MRPL12,NRG1,MRPS18C,MRPS24,MRPL13,MRPS17,MRPS7,MRPL52,MRPL36,MRPL23,MRPL11,MRPS12,CHCHD1,STMN3,MTRF1L,MRPL51,MRPL17,MRPS21,MRPL47,TRMT112,CFL1,MRPL40,MRPL35,MRPL18,CFL2,MRPL27,MRPS14,MRPS16,MRPS15,MRPS10,NAPA,GADD45GIP1,MRPL39,MRPL46,MRPL1,MRPL42,MRPS18A,MRPL21,MRPL32,DSTN,KIF24,MRPL37,MRPL19,AURKAIP1,MRPS36,MRPL4,MRPS33,MRPS6,MRPL49,MRPS28,M…
REACTOME_DNA_REPLICATION	0.000295683	0.047756	0.490242	1.88913	0	181	CDKN1A,GINS2,CENPQ,DNA2,CENPO,E2F2,ZWINT,POLE2,APITD1,SKA1,CENPN,PSMB2,RPA3,CENPK,E2F1,GINS1,PSMB10,ORC6,PCNA,RB1,MCM10,PSMA2,SKA2,MIS12,BIRC5,POLD3,SPC24,CENPP,CDK2,PSMA3,RFC3,MAPRE1,CENPI,FEN1,CENPM,PSMA7,PSMD1,PSMD6,PSMC4,ORC3,PSMD8,PSMD12,MCM4,GINS4,RFC5,ERCC6L,GMNN,UBA52,MCM8,ORC5,PSMA6,PSMB7,PSMD11,PSMB3,ITGB3BP,PSMB6,PSMD9,PSMD5,RFC2,PPP2CB,PSMB4,PSMA1,PPP2R5B,B9D2,PSMA4,ZW10,POLA1,FBXO5,R…
REACTOME_ASSEMBLY_OF_THE_PRE_REPLICATIVE_COMPLEX	0.000253872	0.047756	0.575351	1.88615	0	63	E2F2,PSMB2,E2F1,PSMB10,ORC6,PSMA2,PSMA3,PSMA7,PSMD1,PSMD6,PSMC4,ORC3,PSMD8,PSMD12,MCM4,GMNN,UBA52,MCM8,ORC5,PSMA6,PSMB7,PSMD11,PSMB3,PSMB6,PSMD9,PSMD5,PSMB4,PSMA1,PSMA4,PSMD14,ORC2,E2F3,PSMC2,PSMB5,PSME2,PSMC5,PSMF1
HALLMARK_E2F_TARGETS	0.000299491	0.047756	0.483028	1.87876	0	198	CDKN1A,TCF19,CDC25A,CDKN2A,CDKN2C,POLE4,ASF1A,RANBP1,GINS3,BARD1,STMN1,CKS1B,RPA3,NME1,HN1,ASF1B,RAD51C,MMS22L,DSCC1,PHF5A,GINS1,NAA38,DCTPP1,ORC6,TIPIN,PSMC3IP,PCNA,SRSF1,POP7,H2AFZ,CKS2,BIRC5,POLD3,SPC24,DCK,H2AFX,UBR7,BRCA2,DCLRE1B,SRSF2,RFC3,CDKN3,DUT,CDK4,HELLS,CENPM,PLK4,USP1,CBX5,CSE1L,TOP2A,WEE1,RAD1,DONSON,MCM4,GINS4,TUBB,TMPO,TRIP13,TK1,PTTG1,RAN,NOP56,PRDX4,KPNA2,E2F8,TP53,SLBP,EXOSC8,…
GO_OXIDOREDUCTASE_ACTIVITY_ACTING_ON_NAD_P_H_QUINONE_OR_SIMILAR_COMPOUND_AS_ACCEPTOR	0.000487805	0.0609895	0.591923	1.87847	1	52	CBR1,NDUFA3,NDUFB3,NDUFC2,NDUFB1,NDUFC1,NDUFA12,NDUFA2,NDUFA1,NDUFA4,NDUFB10,NDUFB2,NDUFC2-KCTD14,NDUFAB1,TP53I3,DCXR,NDUFS6,NDUFA6,NDUFA7,NDUFS8,NDUFB6,NDUFS5,NDUFB7,NDUFB4,NDUFA13,NDUFS7,NDUFB8,NDUFAF2,NDUFB9,NDUFS3,NDUFA8,NDUFV3
GO_ANAPHASE_PROMOTING_COMPLEX_DEPENDENT_CATABOLIC_PROCESS	0.000256871	0.047756	0.553369	1.87731	0	76	PSMB11,PSME3,PSMB2,SKP2,PSMB10,UBE2C,PSMA2,PSMA3,ANAPC10,PSMA7,UBE2D1,PSMD1,PSMD6,PSMC4,PSMD8,PSMD12,ANAPC11,PTTG1,UBA52,PSMA6,PSMB7,PSMD11,PSMB3,PSMB6,PSMD9,PSMD5,ANAPC16,PSMB4,CDC23,PSMA1,UBE2E1,PSMA4,UBB,PSMD14,MAD2L1,PSMC2,PSMB5,PSME2,CDC27,PSMC5,PSMF1,UBE2S
REACTOME_ORC1_REMOVAL_FROM_CHROMATIN	0.000253357	0.047756	0.570672	1.8765	0	64	CDKN1A,PSMB2,PSMB10,ORC6,RB1,PSMA2,CDK2,PSMA3,PSMA7,PSMD1,PSMD6,PSMC4,ORC3,PSMD8,PSMD12,MCM4,UBA52,MCM8,ORC5,PSMA6,PSMB7,PSMD11,PSMB3,PSMB6,PSMD9,PSMD5,PSMB4,PSMA1,PSMA4,PSMD14,ORC2,PSMC2,PSMB5,PSME2,PSMC5,PSMF1
GO_MITOCHONDRIAL_TRANSMEMBRANE_TRANSPORT	0.000732959	0.0757526	0.588872	1.87353	2	53	TOMM20L,TIMM10,ATP5J2,ATP5E,ATP5I,TIMM22,CCDC109B,TOMM40L,ATP5J,TIMM23,ATP5G1,TOMM22,TIMM50,TIMM17A,ATP5D,PAM16,DNLZ,ATP5L,NDUFA13,MRS2,TIMM17B,ATP5G3,TOMM40,SLC25A20,SLC25A33
REACTOME_AUTODEGRADATION_OF_CDH1_BY_CDH1_APC_C	0.000491159	0.0609895	0.5795	1.86489	1	56	PSMB2,PSMB10,UBE2C,PSMA2,PSMA3,ANAPC10,PSMA7,UBE2D1,PSMD1,PSMD6,PSMC4,PSMD8,PSMD12,ANAPC11,UBA52,PSMA6,PSMB7,PSMD11,PSMB3,PSMB6,PSMD9,PSMD5,PSMB4,CDC23,PSMA1,UBE2E1,PSMA4,PSMD14,PSMC2,PSMB5,PSME2,CDC27,PSMC5,PSMF1
GO_TRANSLATIONAL_ELONGATION	0.000267738	0.047756	0.515908	1.86045	0	110	EIF5AL1,DIO2,SELT,MRPL34,EIF5A,MRPL20,MRPL33,MRPL41,MRPL53,MRPS11,MRPL12,MRPS18C,MRPS24,MRPL13,EEF1E1,MRPS17,MRPS7,MRPL52,MRPL36,MRPL23,MRPL11,MRPS12,CHCHD1,MRPL51,MRPL17,MRPS21,MRPL47,MRPL40,EIF5A2,MRPL35,MRPL18,MRPL27,MRPS14,MRPS16,MRPS15,MRPS10,GADD45GIP1,MRPL39,MRPL46,MRPL1,MRPL42,MRPS18A,MRPL21,MRPL32,MRPL37,MRPL19,AURKAIP1,MRPS36,TRNAU1AP,MRPL4,RPLP1,MRPS33,MRPS6,MRPL49,MRPS28,GFM1,MRPL43,G…
REACTOME_APC_C_CDH1_MEDIATED_DEGRADATION_OF_CDC20_AND_OTHER_APC_C_CDH1_TARGETED_PROTEINS_IN_LATE_MITOSIS_EARLY_G1	0.000253357	0.047756	0.564984	1.8578	0	64	PSMB2,SKP2,PSMB10,UBE2C,PSMA2,PSMA3,ANAPC10,PSMA7,UBE2D1,PSMD1,PSMD6,PSMC4,PSMD8,PSMD12,ANAPC11,PTTG1,UBA52,PSMA6,PSMB7,PSMD11,PSMB3,PSMB6,PSMD9,PSMD5,PSMB4,CDC23,PSMA1,UBE2E1,PSMA4,PSMD14,PSMC2,PSMB5,PSME2,CDC27,PSMC5,PSMF1
REACTOME_CDT1_ASSOCIATION_WITH_THE_CDC6_ORC_ORIGIN_COMPLEX	0.000491521	0.0609895	0.58237	1.85679	1	54	PSMB2,PSMB10,ORC6,PSMA2,PSMA3,PSMA7,PSMD1,PSMD6,PSMC4,ORC3,PSMD8,PSMD12,GMNN,UBA52,MCM8,ORC5,PSMA6,PSMB7,PSMD11,PSMB3,PSMB6,PSMD9,PSMD5,PSMB4,PSMA1,PSMA4,PSMD14,ORC2,PSMC2,PSMB5,PSME2,PSMC5,PSMF1
REACTOME_VIF_MEDIATED_DEGRADATION_OF_APOBEC3G	0.000488639	0.0609895	0.588856	1.85576	1	50	TCEB1P3,TCEB1,PSMB2,RBX1,PSMB10,PSMA2,PSMA3,TCEB2,PSMA7,PSMD1,PSMD6,PSMC4,PSMD8,PSMD12,UBA52,PSMA6,PSMB7,PSMD11,PSMB3,PSMB6,PSMD9,PSMD5,PSMB4,PSMA1,PSMA4,PSMD14,PSMC2,PSMB5,PSME2,PSMC5,PSMF1
REACTOME_APC_C_CDC20_MEDIATED_DEGRADATION_OF_MITOTIC_PROTEINS	0.000254777	0.047756	0.561442	1.84969	0	65	PSMB2,PSMB10,UBE2C,PSMA2,PSMA3,ANAPC10,PSMA7,UBE2D1,PSMD1,PSMD6,PSMC4,PSMD8,PSMD12,ANAPC11,PTTG1,UBA52,PSMA6,PSMB7,PSMD11,PSMB3,PSMB6,PSMD9,PSMD5,PSMB4,CDC23,PSMA1,UBE2E1,PSMA4,PSMD14,MAD2L1,PSMC2,PSMB5,PSME2,CDC27,PSMC5,PSMF1
GO_MITOCHONDRIAL_MEMBRANE_PART	0.000289771	0.047756	0.483582	1.82537	0	157	LRRK2,TOMM20L,TIMM10,USMG5,NDUFA3,NDUFB3,ATP5J2,NDUFC2,APOO,NDUFB1,UQCR10,ATP5EP2,IMMP1L,COX8A,TOMM5,ATPIF1,NDUFC1,TOMM6,ATP5E,NDUFA11,ATP5I,NDUFA12,NDUFA2,PTPMT1,SYNJ2BP,TIMM22,COX6A1,CCDC109B,C14orf2,TOMM40L,ATP5J,NDUFA1,TIMM23,NDUFA4,NDUFB10,COX7A2,TMEM70,ATP5G1,COX7B,NDUFB2,NDUFAB1,NDUFS6,PPIF,TOMM22,NDUFA6,TIMM50,ABCB10,NDUFA7,NDUFS8,TIMM17A,NDUFB6,NDUFS5,NDUFB11,ATP5D,FIS1,PAM16,BAK1,ATP5L,…
GO_RIBOSOMAL_SUBUNIT	0.000289771	0.047756	0.482678	1.82196	0	157	RPS27L,MRPL33,MRPL41,MRPS11,MRPL12,MRPS18C,MRPS24,MRPL13,HBA2,MRPS17,MRPS7,MRPL52,MRPL36,MRPL23,MRPL11,MRPS12,RPL26L1,MRPL51,RPS26,MRPL17,MRPS21,IMP3,MRPL47,HBA1,MCTS1,MPV17L2,MRPL27,MRPS14,MRPS16,MRPS15,MRPL46,UBA52,MRPL1,MRPL42,RPL36AL,MRPS18A,MRPL21,RPL21,MRPL32,MRPL19,RPL38,MRPS36,RPL39L,FAU,RPLP1,MRPS33,MRPS6,RPL39,MRPL49,MRPS28,MRTO4,RPL37,MRPL43,RPS21,MRPL55,MRPL15,RPS15,RPLP2,MRPL3,RPL41,…
REACTOME_CELL_CYCLE_MITOTIC	0.000340948	0.0528564	0.446121	1.81908	0	303	CCNE2,CDKN1A,DYNLL1,CDC25A,CDKN2A,CDKN2C,CDK6,GINS2,DHFR,CENPQ,PKMYT1,DNA2,CENPO,E2F2,ZWINT,POLE2,CCND3,RBL1,APITD1,DHFRP1,SKA1,CENPN,CKS1B,PSMB2,SKP2,RPA3,TFDP1,CENPK,E2F1,GINS1,HAUS2,PSMB10,ORC6,UBE2C,PCNA,RB1,MCM10,CETN2,PSMA2,SKA2,MIS12,MAX,BIRC5,POLD3,SPC24,CENPP,CDK2,PSMA3,RFC3,MAPRE1,CENPI,FEN1,SSNA1,CDK4,CENPM,PLK4,ANAPC10,PSMA7,UBE2D1,PSMD1,DCTN3,PSMD6,PSMC4,WEE1,ORC3,SDCCAG8,PSMD8,PSMD1…
REACTOME_AUTODEGRADATION_OF_THE_E3_UBIQUITIN_LIGASE_COP1	0.000971109	0.0892603	0.580405	1.81423	3	48	PSMB2,PSMB10,PSMA2,PSMA3,PSMA7,PSMD1,PSMD6,PSMC4,PSMD8,PSMD12,UBA52,PSMA6,PSMB7,PSMD11,PSMB3,TP53,PSMB6,PSMD9,PSMD5,RFWD2,PSMB4,PSMA1,PSMA4,PSMD14,PSMC2,PSMB5,PSME2,PSMC5,PSMF1
REACTOME_SCF_BETA_TRCP_MEDIATED_DEGRADATION_OF_EMI1	0.000729572	0.0757526	0.577687	1.81305	2	49	PSMB2,PSMB10,PSMA2,PSMA3,PSMA7,PSMD1,PSMD6,PSMC4,PSMD8,PSMD12,UBA52,PSMA6,PSMB7,PSMD11,PSMB3,SKP1,PSMB6,PSMD9,PSMD5,PSMB4,PSMA1,PSMA4,FBXO5,PSMD14,PSMC2,PSMB5,PSME2,PSMC5,PSMF1
REACTOME_P53_INDEPENDENT_G1_S_DNA_DAMAGE_CHECKPOINT	0.000971109	0.0892603	0.579199	1.81047	3	48	CDC25A,PSMB2,PSMB10,PSMA2,PSMA3,PSMA7,PSMD1,PSMD6,PSMC4,PSMD8,PSMD12,UBA52,PSMA6,PSMB7,PSMD11,PSMB3,CHEK1,PSMB6,PSMD9,PSMD5,PSMB4,PSMA1,PSMA4,PSMD14,PSMC2,PSMB5,PSME2,PSMC5,PSMF1
GO_CHEMOKINE_MEDIATED_SIGNALING_PATHWAY	0.000729572	0.0757526	0.576395	1.80899	2	49	CCR7,CXCL10,CCL4L2,CXCL13,CXCL11,CCRL2,CXCR4,CCL20,CCL5,MPL,CCL4,CXCL2,CCL26,CCL15,CXCR2,CXCL1
KEGG_OXIDATIVE_PHOSPHORYLATION	0.000533903	0.0609895	0.490201	1.77792	1	113	UQCRQ,NDUFA3,NDUFB3,ATP5J2,NDUFC2,ATP6V0E2,NDUFB1,UQCR10,UQCR11,COX8A,NDUFC1,ATP5E,NDUFA11,ATP5I,ATP6V0C,NDUFA2,COX6A1,ATP6V0E1,ATP5J,NDUFA1,NDUFA4,NDUFB10,COX7A2,COX6C,ATP5G1,COX7B,NDUFB2,NDUFAB1,NDUFS6,COX6B1,NDUFA6,NDUFA7,NDUFS8,COX17,ATP6V0B,NDUFB6,NDUFS5,ATP6V0D1,ATP5D,ATP6V1G1,ATP5L,NDUFB7,NDUFB4,COX7C,ATP5G3,ATP6V1F,ATP6V1E2,COX11,NDUFS7,COX5B,NDUFB8,UQCRH,COX5A,ATP5C1,NDUFB9,NDUFS3,PPA2,N…
GO_ELECTRON_TRANSPORT_CHAIN	0.000516662	0.0609895	0.504749	1.7721	1	91	UQCRQ,NDUFA3,NDUFB3,NDUFC2,NDUFB1,UQCR10,UQCR11,COX8A,NDUFC1,NDUFA11,NDUFA12,NDUFA2,COX6A1,NDUFA1,NDUFA4,NDUFB10,SDHAF2,COX6C,COX7B,NDUFB2,NDUFC2-KCTD14,NDUFAB1,NDUFS6,COX6B1,NDUFA6,NDUFA7,NDUFS8,NDUFB6,CYCS,NDUFS5,NDUFB11,NDUFB7,NDUFB4,COX7C,NDUFA13,NDUFS7,COX5B,NDUFB8,SCO2,SLC25A13,NDUFAF2,UQCRH,COX5A,NDUFB9,NDUFS3,NDUFA8,NDUFV3,PPARGC1A,UQCRB
GO_NEGATIVE_REGULATION_OF_MUSCLE_CELL_DIFFERENTIATION	0.00097561	0.0892603	0.557627	1.76963	3	52	CXCL10,TNF,CXCL14,BMP2,HEY2,NKX2-5,MSX1,NOV
REACTOME_MITOTIC_M_M_G1_PHASES	0.00029036	0.047756	0.46395	1.75881	0	162	CENPQ,CENPO,E2F2,ZWINT,POLE2,APITD1,SKA1,CENPN,PSMB2,RPA3,CENPK,E2F1,PSMB10,ORC6,MCM10,PSMA2,SKA2,MIS12,BIRC5,SPC24,CENPP,CDK2,PSMA3,MAPRE1,CENPI,CENPM,PSMA7,PSMD1,PSMD6,PSMC4,ORC3,PSMD8,PSMD12,MCM4,ERCC6L,GMNN,UBA52,MCM8,ORC5,PSMA6,PSMB7,PSMD11,PSMB3,ITGB3BP,PSMB6,PSMD9,PSMD5,PPP2CB,PSMB4,PSMA1,PPP2R5B,B9D2,PSMA4,ZW10,POLA1,FBXO5,RPA2,PPP2CA,CDCA8,PSMD14,ORC2,MAD2L1,PRIM1,NSL1,PRIM2,PMF1,E2F3,PS…
GO_RESPIRATORY_CHAIN	0.000770614	0.0781963	0.517834	1.75676	2	76	UQCRQ,NDUFA3,NDUFB3,NDUFC2,HIGD1A,NDUFB1,UQCR10,UQCR11,COX8A,NDUFC1,NDUFA11,NDUFA12,NDUFA2,COX6A1,NDUFA1,NDUFA4,NDUFB10,COX7A2,COX7B,NDUFB2,NDUFC2-KCTD14,NDUFAB1,NDUFS6,NDUFA6,NDUFA7,NDUFS8,NDUFB6,CYCS,NDUFS5,NDUFB11,NDUFB7,NDUFB4,NDUFA13,NDUFS7,BCS1L,NDUFB8,UQCRH,COX5A,NDUFB9,NDUFS3,NDUFA8,NDUFV3,UQCRB,HIGD2A,NDUFA5,UQCRFS1,NDUFV2,UQCRHL,NDUFS4,SURF1,PARK7,SDHB
GO_REGULATION_OF_CELL_CYCLE_ARREST	0.000529661	0.0609895	0.487735	1.7337	1	100	POU4F1,FGF10,NEUROD1,CDKN1A,CDKN2A,E2F7,MIF,ID2,TRIAP1,HMGA2,FAP,PHOX2B,TFDP1,E2F1,CASP2,CNOT7,SETMAR,PCNA,FOXE3,BTG2,CDK2,SOX4,CDK4,MDM2,PKD2,CNOT6,UBA52,PCBP4,ZNF385A,TP53,SLC25A33,GATA6,PLK2,FOXM1,CDK5R1,PPP2R5B,PLAGL1,RBM38,UBB
GO_LARGE_RIBOSOMAL_SUBUNIT	0.000520562	0.0609895	0.493442	1.73334	1	92	MRPL33,MRPL41,MRPL12,MRPL13,MRPL52,MRPL36,MRPL23,MRPL11,RPL26L1,MRPL51,MRPL17,MRPL47,MPV17L2,MRPL27,MRPL46,UBA52,MRPL1,RPL36AL,MRPL21,RPL21,MRPL32,MRPL19,RPL38,RPL39L,RPLP1,RPL39,MRPL49,MRTO4,RPL37,MRPL43,MRPL55,MRPL15,RPLP2,MRPL3,RPL41,RPL22L1,RPL23A,RPL35A,RPL39P5,RPL32,RPL7L1,MRPL22,RPL30,RPL12,RPL36A,RPL27,RPL35,RPL34,C12orf65,RPL37A,MRPL16,RPL24,RPL36
GO_CELL_CYCLE_G1_S_PHASE_TRANSITION	0.000535475	0.0609895	0.481939	1.73224	1	108	CCNE2,CDKN1A,TFDP3,CDC25A,CDKN2A,E2F7,CDKN2C,CDK6,ID2,DHFR,PKMYT1,RANBP1,POLE2,DHFRP1,ID4,SKP2,RPA3,E2F1,ORC6,PCNA,RBBP8,RB1,MCM10,CDK2,CDKN3,PIM2,CDK4,USP37,CDCA5,NPAT,ORC3,MCM4,TYMS,CDC34,MCM8,ORC5,PLK2,EIF4E,CCNH,POLA1,FBXO5,RHOU,RPA2,RPS6KB1,EIF4EBP1,ORC2,PRIM1,IQGAP3,E2F4,PRIM2,PLK3,POLA2,CCNE1,CDC45
GO_NIK_NF_KAPPAB_SIGNALING	0.00103788	0.0919432	0.501595	1.72654	3	83	PSMB11,PSME3,PSMB2,PSMB10,PSMA2,PSMA3,PSMA7,COPS8,TLR3,PSMD1,IKBKE,PSMD6,PSMC4,PSMD8,PSMD12,UBA52,CHUK,PSMA6,PSMB7,PSMD11,PSMB3,TRAF4,SKP1,PSMB6,PSMD9,PSMD5,PSMB4,ALK,TLR6,PSMA1,ZFP91,PSMA4,UBB,UBE2M,PSMD14,MAP3K14,PSMC2,PSMB5,PSME2,CHI3L1,PSMC5,PSMF1,RELB
KEGG_PARKINSONS_DISEASE	0.000533476	0.0609895	0.47732	1.72561	1	111	SLC6A3,LRRK2,UQCRQ,NDUFA3,NDUFB3,NDUFC2,NDUFB1,UQCR10,UQCR11,COX8A,NDUFC1,ATP5E,NDUFA2,COX6A1,ATP5J,NDUFA1,NDUFA4,NDUFB10,COX7A2,COX6C,ATP5G1,COX7B,NDUFB2,NDUFAB1,NDUFS6,COX6B1,NDUFA6,NDUFA7,NDUFS8,NDUFB6,CYCS,NDUFS5,ATP5D,UBE2G1,NDUFB7,NDUFB4,COX7C,ATP5G3,NDUFS7,COX5B,NDUFB8,UBE2L3,UQCRH,COX5A,ATP5C1,NDUFB9,NDUFS3,NDUFA8,UBB,NDUFV3,UQCRB,CASP3,HTRA2,PPID,UBE2J2,NDUFA5,UQCRFS1
REACTOME_CELL_CYCLE	0.000368596	0.0555982	0.411197	1.71627	0	389	CCNE2,HIST1H2BL,HIST1H4D,CDKN1A,DYNLL1,HIST1H2BM,CDC25A,CDKN2A,HIST1H2BO,CDKN2C,CDK6,GINS2,DHFR,CENPQ,PKMYT1,DNA2,CENPO,HIST1H4B,E2F2,ZWINT,POLE2,HIST1H4J,CCND3,RBL1,APITD1,DHFRP1,SKA1,CENPN,CKS1B,PSMB2,SKP2,HIST2H2AC,RPA3,TFDP1,CENPK,E2F1,GINS1,HAUS2,PSMB10,ORC6,UBE2C,PCNA,RB1,MCM10,CETN2,PSMA2,NHP2,SKA2,H2AFZ,OIP5,MIS12,MAX,BIRC5,POLD3,HIST1H4A,SPC24,CENPP,H2AFX,CDK2,PSMA3,RFC3,MAPRE1,CENPI,FEN…
GO_POSITIVE_REGULATION_OF_LIGASE_ACTIVITY	0.000803213	0.0800488	0.473471	1.7018	2	108	PSMB11,PSME3,PSMB2,PIN1,ARRDC4,MASTL,PSMB10,UBE2C,PSMA2,TRIB3,PSMA3,UBE2N,ANAPC10,PSMA7,UBE2D1,PSMD1,PSMD6,GCLM,PSMC4,DCUN1D4,PSMD8,PSMD12,ANAPC11,UBA52,UBE2L3,PSMA6,PSMB7,PSMD11,PSMB3,SKP1,PSMB6,DCUN1D5,PSMD9,PSMD5,ANAPC16,PSMB4,CDC20B,CDC23,PSMA1,UBE2E1,DCUN1D3,PSMA4,UBB,FBXO5,PSMD14,MAD2L1,TOPORS,PSMC2,PSMB5,STUB1,PSME2,MID1IP1,CDC27,PSMC5,PSMF1,UBE2S
HALLMARK_OXIDATIVE_PHOSPHORYLATION	0.000299491	0.047756	0.429047	1.6688	0	198	TIMM10,UQCRQ,NDUFA3,NDUFB3,ATP5J2,MRPL34,NDUFC2,NDUFB1,UQCR10,TIMM8B,UQCR11,COX8A,POLR2F,FXN,NDUFC1,ATP5E,ATP5I,ATP6V0C,MRPS11,NDUFA2,FDX1,ISCA1,COX6A1,ATP6V0E1,ATP5J,NDUFA1,NDUFA4,COX7A2,GPX4,COX6C,ATP5G1,COX7B,NDUFB2,NDUFAB1,MRPL11,MRPS12,NDUFS6,TOMM22,COX6B1,TIMM13,NDUFA6,TIMM50,CASP7,NDUFA7,NDUFS8,COX17,ATP6V0B,TIMM17A,NDUFB6,CYCS,MGST3,ATP5D,ATP6V1G1,MRPL35,DECR1,SLC25A11,ATP5L,NDUFB7,MRPS15…
HALLMARK_MYC_TARGETS_V1	0.000297708	0.047756	0.426605	1.66035	0	197	HSPE1,SNRPG,POLE3,RANBP1,SRM,PSMB2,ERH,NME1,NCBP1,TFDP1,GLO1,EIF1AX,PPIA,NDUFAB1,PCNA,MRPL23,PSMA2,NHP2,SRSF1,H2AFZ,RAD23B,CDK2,HNRNPU,SRSF2,LSM7,SSBP1,DUT,CDK4,SNRPD3,PSMA7,PSMD1,USP1,EIF4G2,PSMC4,PSMD8,MCM4,HDDC2,TYMS,RAN,TXNL4A,NOP56,PTGES3,VBP1,PRDX4,YWHAQ,UBE2L3,PSMA6,KPNA2,EIF2S2,PSMB3,HDGF,COPS5,CCT2,EIF3J,STARD7,EIF4E,COX5A,SNRPD2,LSM2,PA2G4,PSMA1,SNRPD1,UBE2E1,RRP9,TARDBP,CBX3,YWHAE,PSMA…
REACTOME_TRANSCRIPTION	0.000297	0.047756	0.416245	1.61334	0	191	HIST1H3J,HIST1H2BL,HIST1H4D,POLR2L,HIST1H2BM,TCEB1P3,POLR2K,HIST1H2BO,TCEB1,HIST1H3A,GTF2A2,SNRPG,HIST2H3D,HIST1H4B,HIST1H4J,POLR2F,HIST2H2AC,POLR3H,NCBP1,POLR3K,SNRPE,H3F3AP5,SNRPF,LSM10,POLR2D,SRSF1,MAGOH,H2AFZ,POLR1A,SNAPC5,HIST1H4A,POLR2I,H2AFX,SRSF2,TAF10,TCEB2,SUPT4H1,HIST1H2BK,HIST1H2AD,POLR2J,SNRPD3,HIST1H3E,HIST1H4I,TAF9,POLR3F,TAF13,LZTS1,MBD2,SNAPC3,RBM8A,HIST1H2BC,POLR2G,HIST1H3H,TBP,…
GO_STRUCTURAL_CONSTITUENT_OF_RIBOSOME	0.000901984	0.0867927	0.401716	1.56917	2	204	MRPL34,RPS27L,MRPL20,SLC25A34,UCP2,MRPL33,MRPL41,MRPS11,MRPL12,MRPS18C,MRPS24,MRPL13,SLC25A10,SLC25A44,MRPS17,SLC25A19,MRPS7,MRPL52,MRPL36,MRPL23,MRPL11,MRPS12,RPL26L1,NDUFA7,MRPL51,RPS26,MRPL17,MRPS21,IMP3,MRPL47,MRPL35,MRPL18,SLC25A11,MRPL27,SLC25A24,MRPS14,MRPS16,MRPS15,MRPL46,UBA52,MRPL1,MRPL42,RPL36AL,MRPS18A,MRPL21,RPL21,MRPL32,SLC25A20,SLC25A33,SLC25A39,SLC25A13,MRPL37,MRPL19,RPL38,MRPS36,…
GO_CHROMATIN_ASSEMBLY_OR_DISASSEMBLY	0.000858369	0.0840449	0.411182	1.54955	2	153	NAP1L3,H2BFM,HIST1H3J,HIST1H2BL,HIST1H4D,HIST1H2BM,CDKN2A,HIST1H2BO,H2BFWT,HMGA2,HIST1H3A,CENPQ,ASF1A,CENPO,H2BFS,HIST2H3D,HIST1H4B,HIST1H4J,PADI4,APITD1,STRA13,CENPN,CENPW,CENPK,ASF1B,SUV39H2,HIST1H1T,HAT1,OIP5,H2AFB1,HIST1H4A,CENPP,H2AFX,CENPI,HIST1H2BK,NAP1L5,HELLS,CENPM,HIST1H3E,HIST1H4I,NAA60,HIST1H2BC,HIST1H3H,HIRA,HIST1H4K,ITGB3BP,TP53,SMARCD1,MIS18A,HMGB1,H3F3A
GO_CELL_CYCLE_PHASE_TRANSITION	0.000638366	0.0712544	0.383235	1.53069	1	248	CCNE2,CDKN1A,TFDP3,DYNLL1,CDC25A,CDKN2A,E2F7,CDKN2C,CDK6,ID2,DHFR,PKMYT1,RANBP1,POLE2,CALM1,DHFRP1,FBXL15,ID4,SKP2,RPA3,CALM2,HAUS1,E2F1,MASTL,HAUS2,ENSA,ORC6,TIPIN,UBE2C,PCNA,RBBP8,RB1,MCM10,CETN2,BIRC5,CDK2,MAPRE1,CDKN3,PIM2,CDK14,SSNA1,CDK4,PLK4,USP37,CDCA5,DCTN3,NPAT,WEE1,ORC3,RAB8A,SDCCAG8,TUBA1A,MCM4,TUBB,TYMS,CDC34,UBA52,MCM8,FGFR1OP,TUBB4A,ORC5,UBE2L3,TERF1,NEK11,CHEK1,PLK2,SKP1,ARPP19,FO…
GO_REGULATION_OF_CELL_CYCLE_PHASE_TRANSITION	0.00103022	0.0919432	0.3525	1.43908	2	308	KCNA5,PSMB11,FGF10,CDKN1A,PKIA,CDKN2A,E2F7,ID2,TRIAP1,HMGA2,TEX14,RPS27L,PSME3,HUS1B,CLSPN,PHOX2B,PSMB2,TFDP1,RAD51C,E2F1,CASP2,MTBP,CNOT7,PSMB10,UBE2C,PCNA,LSM10,RB1,PSMA2,NEK10,BTG2,RNASEH2B,BIRC5,PRKCQ,NPM2,ATF5,ZNF655,USP44,CDK2,PSMA3,ANXA1,SOX4,CDK4,PPP1R1C,ANAPC10,PSMA7,UBE2D1,PSMD1,CDCA5,PSMD6,NAE1,MDM2,PSMC4,PSMD8,DGKZ,PSMD12,PKD2,CNOT6,BCL2,ANAPC11,MAD2L1BP,UBA52,UBE2E2,SOX11,RFWD3,PSMG2…
