# Supplementary material for: DHX30 Coordinates Cytoplasmic Translation and Mitochondrial Function Contributing to Cancer Cell Survival
Source: Cancers (Basel). 2021 Aug 31;13(17):4412. doi: 10.3390/cancers13174412 (PMC8430983; doi:10.3390/cancers13174412)
Supplement: Supplementary file 1 [file cancers-13-04412-s001.zip › Bosco et al revised Supplemental folder/Table S2 RPL-mRPL_eCLIP.xlsx]

## Sheet: Foglio1
Table S2: list of ribosomal and mitoribosomal protein mRNAs bound by DHX30 in the ENCODE HepG2 eCLIP dataset.
RPLs	RPSs	MRPLs	MRPSs
RPL10	RPS10	MRPL1	MRPS15
RPL11	RPS11	MRPL12	MRPS24
RPL12	RPS12	MRPL14	MRPS25
RPL13	RPS13	MRPL15	MRPS27
RPL13A	RPS14	MRPL2	MRPS28
RPL14	RPS15A	MRPL21	MRPS5
RPL17	RPS16	MRPL22	MRPS6
RPL18	RPS17	MRPL3
RPL18A	RPS18	MRPL30
RPL21	RPS19	MRPL35
RPL22	RPS2	MRPL37
RPL23A	RPS20	MRPL4
RPL24	RPS21	MRPL41
RPL27	RPS23	MRPL48
RPL27A	RPS24	MRPL49
RPL28	RPS27A	MRPL51
RPL29	RPS28
RPL3	RPS29
RPL30	RPS3
RPL32P3	RPS4X
RPL34	RPS5
RPL35	RPS6
RPL36	RPS6KA1
RPL36A	RPS6KA3
RPL37	RPS6KB1
RPL37A	RPS6KB2
RPL4	RPS6KC1
RPL41	RPS7
RPL5	RPS8
RPL7A	RPS9
RPL8
RPL9
RPLP0
RPLP1
RPLP2
