# Supplementary material for: DHX30 Coordinates Cytoplasmic Translation and Mitochondrial Function Contributing to Cancer Cell Survival
Source: Cancers (Basel). 2021 Aug 31;13(17):4412. doi: 10.3390/cancers13174412 (PMC8430983; doi:10.3390/cancers13174412)
Supplement: Supplementary file 1 [file cancers-13-04412-s001.zip › Bosco et al revised Supplemental folder/Table S4 Antibodies.xlsx]

## Sheet: Sheet1
Table S4. List of antibodies
target	company	catalog #	Diluition
Anti-DHX30	Abcam	Cat#ab130508	1 to 5000
Anti-MT-ATP6	Invitrogen	Cat#PA5-103625	1 to 2000
Anti-MT-ATP8	Invitrogen	Cat#PA5-109987	1 to 2000
Anti-COX-IV	Cell Signaling	3E11 Cat#4850	1 to 1000
Anti-MRPL11	Genetex	Cat#GTX33326	1 to 2000
Anti-MRPS22	Genetex	Cat#GTX65972	1 to 2000
Anti-c-Myc	Santa-Cruz	Cat#sc-40	1 to 1000
Anti-C23 (Nucleolin)	Santa-Cruz	Cat#sc-17826	1 to 2000
Anti-AKT	Santa-Cruz	Cat#sc-8312	1 to 500
Anti-phosphoAKT	Santa-Cruz	Cat#sc-135650	1 to 500
Anti-4EBP1	Santa-Cruz	Cat#sc-6936	1 to 500
Anti-phpspho 4EBP1	Santa-Cruz	Cat#12884-R	1 to 500
Anti-4EBP1	Cell Signaling	53H11 Cat#9644	1 to 1000
Anti-phpspho 4EBP1 (Thr37/46)	Cell Signaling	236B4 Cat#2855	1 to 1000
Anti-eIF2alpha	Abcam	Cat#ab26197	1 to 500
Anti-phosho-eIF2a	Abcam	Cat#ab32157	1 to 500
Anti-α-actinin	Santa-Cruz	Cat#sc-17829	1 to 5000
Anti-β-Tubulin	Santa-Cruz	Cat#sc-5286	1 to 5000
Anti-Rabbit-HRP	Invitrogen	Cat#31460	1 to 10000
Anti-Mouse-HRP	Invitrogen	Cat#62-6529	1 to 10000
Anti-Goat-HRP	Invitrogen	Cat#31402	1 to 10000
